# Supplementary material for: Evasion of antiviral bacterial immunity by phage tRNAs
Source: Nat Commun. 2024 Nov 11;15:9586. doi: 10.1038/s41467-024-53789-y (PMC11555353; doi:10.1038/s41467-024-53789-y)
Supplement: Supplementary file 3 — Supplementary Data 1-9 [file 41467_2024_53789_MOESM3_ESM.xlsx]

## Sheet: Supplementary Data 1
Supplementary Data 1. Predicted tRNAs in the TRR region of T5-like phages
a. Number of tRNA in each TRR region of T5-like phages			b. Number of T5-like phages and their corresponding tRNAs
Genome accesion number	Number of tRNA		T5-like phage count	number of tRNA
AY587007.1	25		0	0
AY692264.1	16		1	0
KU927497.2	30		2	0
KX130863.1	10		3	0
KY787212.1	30		4	0
LC659915.1	29		5	0
LR597655.1	26		6	0
LR597659.1	26		7	2
MF431731.1	27		8	0
MF431732.1	27		9	0
MF431733.1	27		10	3
MF431734.1	27		11	2
MF431735.1	27		12	2
MF431736.1	30		13	1
MF431738.1	30		14	1
MF431739.1	30		15	0
MF431740.1	30		16	5
MF431741.1	30		17	1
MF774688.1	19		18	4
MH102285.1	26		19	1
MH370377.1	28		20	0
MK373792.1	25		21	0
MK373797.1	26		22	3
MK373799.1	26		23	0
MK728824.1	30		24	6
MK770410.1	31		25	18
MK809530.1	30		26	30
MK867835.1	28		27	29
MK907267.1	30		28	17
MK907268.1	30		29	21
MK907269.1	30		30	58
MK907270.1	30		31	3
MK907271.1	30		32	1
MK947458.1	29		33	0
MK972704.1	28		34	0
MK972708.1	31		35	0
MK972709.1	29
MK972717.1	30
MN445182.1	26
MN994501.1	30
MT004791.1	28
MT074447.1	26
MT074452.1	28
MT074453.1	27
MT074454.1	27
MT074455.1	28
MT074456.1	27
MT074460.1	29
MT074461.1	25
MT074463.1	29
MT074464.1	30
MT074467.1	28
MT074468.1	28
MT080103.1	26
MT233524.1	25
MT311645.1	25
MT577844.1	24
MT653143.1	26
MT653145.1	30
MT653146.1	26
MT833283.1	30
MW006478.1	25
MW006479.1	24
MW006481.1	26
MW149273.1	26
MW206381.1	28
MW357609.1	30
MW411578.1	30
MW423798.1	30
MW567727.1	30
MZ398246.1	27
MZ501058.1	25
MZ501072.1	30
MZ501074.1	24
MZ501075.1	27
MZ501076.1	29
MZ501103.1	13
MZ501105.1	29
MZ501108.1	32
MZ501109.1	24
MZ570151.1	30
MZ956765.1	25
NC_005859.1	25
NC_010583.1	30
NC_015269.1	25
NC_017969.1	28
NC_019919.2	27
NC_024139.1	27
NC_027297.1	30
NC_027356.1	18
NC_028754.1	10
NC_028840.1	26
NC_031022.1	10
NC_031902.1	30
NC_031933.1	30
NC_047749.1	16
NC_047822.1	25
NC_047859.1	26
NC_047884.1	30
NC_047885.1	27
NC_047979.1	18
NC_047999.1	30
NC_048000.1	29
NC_048001.1	16
NC_048005.1	30
NC_048006.1	30
NC_048007.1	30
NC_048008.1	28
NC_048009.1	28
NC_048010.1	30
NC_048011.1	30
NC_048012.1	29
NC_048062.1	30
NC_048089.1	30
NC_048110.1	30
NC_048145.1	30
NC_048149.1	29
NC_048205.1	26
NC_048627.1	26
NC_048731.1	27
NC_048748.1	27
NC_048760.1	30
NC_048781.1	29
NC_048785.1	29
NC_048786.1	26
NC_048794.1	26
NC_048795.1	26
NC_048808.1	28
NC_048809.1	29
NC_048811.1	30
NC_048818.1	27
NC_048819.1	30
NC_048852.1	27
NC_048853.1	28
NC_048855.1	25
NC_048856.1	27
NC_048857.1	27
NC_048865.1	27
NC_048866.1	30
NC_048867.1	27
NC_048868.1	28
NC_048869.1	30
NC_048870.1	30
NC_048871.1	30
NC_048872.1	29
NC_071038.1	22
OK108607.1	26
OK143207.1	24
OK254197.1	26
OK272477.1	26
OK272480.1	26
OK665835.1	25
OL451946.1	29
OL770310.1	30
OM386657.1	24
OM386660.1	22
ON185581.1	25
ON185582.1	25
ON185583.1	25
ON185584.1	25
ON185585.1	26
ON526840.1	30
ON855039.1	30
OP045498.1	30
OP394141.1	26
OQ031075.1	50
OQ291029.1	27
OQ291030.1	26
OQ291031.1	25
OQ291032.1	18
OQ291033.1	17
OQ291034.1	27
OQ291035.1	18
OQ291036.1	22
OQ341635.1	29
OQ359888.1	29
OQ359889.1	27
OQ359890.1	29
OQ362005.1	30
OQ383620.1	27
OQ383621.1	27
OQ383622.1	29
OQ570641.1	30
OQ674103.1	11
OQ674104.1	30
OQ680478.1	16
OQ680479.1	27
OQ680480.1	16
OQ680481.1	27
OQ939939.1	29
OR122687.1	30
KR233164.1	12
MK972716.1	26
MN218190.1	30
MT843274.1	27
MW149275.1	28
NC_031042.1	12
NC_047754.1	14
NC_047835.1	31
NC_047881.1	26
NC_048203.1	28
OL502173.1	29
OQ885479.1	26

## Sheet: Supplementary Data 2
Supplementary Data 2. tRNA count of PtuAB Retron-Eco7 induced/non-induced bacteria
#Count type: ucount Column A: Isodecoder, The name of tRNA isodecoder (tRNA bearing the same anticodons but with sequence variations in the tRNA body). Column B: Isotype, The name of tRNA isotype (tRNA encoding the same amino acid). Column C: Isoacceptor, The name of tRNA isoacceptor (tRNA carrying the same amino acids but with different anticodon sequences). Column D: Codon, The coding codons. C…
tRNA Information											Count
Isodecoder	Isotype	Isoacceptor	Codon	Source	Locus	Stand	Sequence	Structure	tRNAscanScore	tRNAscanSSS	23AB_Ara1	23AB_Ara2	23AB_Glu1	23AB_Glu2	23_Ara1	23_Ara2	23_Glu1	23_Glu2
tRNA-Ala-GGC-1-1	Ala	Ala-GGC	GCC,GCT	GtRNAdb	chr:2607827-2607903	-	GGGGCTATAGCTCAGCTGGGAGAGCGCTTGCATGGCATGCAAGAGGTCAGCGGTTCGATCCCGCTTAGCTCCACCACCA	)))))))..))))........((((.))))).......(((((.....))))).......((((((((((((.......	75	22.5	12119	14373	6905	9142	9413	9811	5308	12358
tRNA-Ala-TGC-1-1	Ala	Ala-TGC	GCA,GCG	GtRNAdb	chr:199603-199679	+	GGGGCTATAGCTCAGCTGGGAGAGCGCCTGCTTTGCACGCAGGAGGTCTGCGGTTCGATCCCGCATAGCTCCACCACCA	)))))))..))))........((((.))))).......(((((.....))))).......((((((((((((.......	78.1	25	31048	29249	15618	20431	22858	20896	14254	31739
tRNA-Arg-ACG-1-1	Arg	Arg-ACG	CGA,CGC,CGT	GtRNAdb	chr:2908622-2908699	-	GCATCCGTAGCTCAGCTGGATAGAGTACTCGGCTACGAACCGAGCGGTCGGAGGTTCGAATCCTCCCGGATGCACCACCA	)))))))..)))).........((((.))))).......(((((.....))))).......((((((((((((.......	85.1	25.3	28016	20047	14316	19698	21298	19197	14565	29113
tRNA-Arg-ACG-2-1	Arg	Arg-ACG	CGA,CGC,CGT	GtRNAdb	chr:2908347-2908424	-	GCATCCGTAGTTCAGCTGGATAGAGTACTCGGCTACGAACCGAGCGGTCGGAGGTTCGAATCCTCCCGGATGCACCACCA	)))))))..)))).........((((.))))).......(((((.....))))).......((((((((((((.......	79.3	20.7	15988	8658	6086	10107	9534	8168	6798	12801
tRNA-Arg-CCG-1-1	Arg	Arg-CCG	CGG	GtRNAdb	chr:4079317-4079394	+	GCGCCCGTAGCTCAGCTGGATAGAGCGCTGCCCTCCGGAGGCAGAGGTCTCAGGTTCGAATCCTGTCGGGCGCGCCACCA	)))))))..)))).........((((.))))).......(((((......)))).......((((.(((((((.......	82.2	19.5	16787	13297	7780	12512	12705	11143	7887	14503
tRNA-Arg-CCT-1-1	Arg	Arg-CCT	AGG	GtRNAdb	chr:2556095-2556170	+	GTCCTCTTAGTTAAATGGATATAACGAGCCCCTCCTAAGGGCTAATTGCAGGTTCGATTCCTGCAGGGGACACCACCA	)))))))..))))........((((.))))).......(((((....))))).......((((((((((((.......	62.5	32	712	779	449	577	550	503	389	688
tRNA-Arg-TCT-1-1	Arg	Arg-TCT	AGA,AGG	GtRNAdb	chr:503277-503354	+	GCGCCCTTAGCTCAGTTGGATAGAGCAACGACCTTCTAAGTCGTGGGCCGCAGGTTCGAATCCTGCAGGGCGCGCCACCA	)))))))..)))).........((((.))))).......(((((.....))))).......((((((((((((.......	86.6	25.4	3082	2450	1737	2662	2559	2426	1837	3022
tRNA-Asn-GTT-1-1	Asn	Asn-GTT	AAC,AAT	GtRNAdb	chr:2133580-2133656	+	TCCTCTGTAGTTCAGTCGGTAGAACGGCGGACTGTTAATCCGTATGTCACTGGTTCGAGTCCAGTCAGAGGAGCCACCA	)))))))..))))........((((.))))).......(((((.....))))).......((((((((((((.......	79.7	31.1	513023	386666	598346	910678	688830	668597	757439	832650
tRNA-Asp-GTC-1-1	Asp	Asp-GTC	GAC,GAT	GtRNAdb	chr:203031-203108	+	GGAGCGGTAGTTCAGTCGGTTAGAATACCTGCCTGTCACGCAGGGGGTCGCGGGTTCGAGTCCCGTCCGTTCCGCCACCA	)))))))..)))).........((((.))))).......(((((.....))))).......((((((((((((.......	85.5	14.4	76216	49531	39741	57432	53776	49845	43540	72266
tRNA-Cys-GCA-1-1	Cys	Cys-GCA	TGC,TGT	GtRNAdb	chr:2080945-2081019	-	GGCGCGTTAACAAAGCGGTTATGTAGCGGATTGCAAATCCGTCTAGTCCGGTTCGACTCCGGAACGCGCCTCCACCA	)))))))..))).........(((.))))).......(((((....))))).......((((((((((((.......	63	35.9	50983	29873	31882	45486	43270	36883	33107	58875
tRNA-fMet-CAT-1-1	fMet	fMet-CAT	ATG	GtRNAdb	chr:3039278-3039355	+	CGCGGGGTGGAGCAGCCTGGTAGCTCGTCGGGCTCATAACCCGAAGGTCGTCGGTTCAAATCCGGCCCCCGCAACCACCA	.))))))..)))).........((((.))))).......(((((.....))))).......(((((((((((........	77.5	26.9	11336	7392	6443	9295	10039	9517	9573	16427
tRNA-fMet-CAT-2-1	fMet	fMet-CAT	ATG	GtRNAdb	chr:3413979-3414056	-	CGCGGGGTGGAGCAGCCTGGTAGCTCGTCGGGCTCATAACCCGAAGATCGTCGGTTCAAATCCGGCCCCCGCAACCACCA	.))))))..)))).........((((.))))).......(((((.....))))).......(((((((((((........	75.5	26.9	29328	12813	17106	31022	28735	30665	42477	40870
tRNA-Gln-CTG-1-1	Gln	Gln-CTG	CAG	GtRNAdb	chr:748244-748319	-	TGGGGTATCGCCAAGCGGTAAGGCACCGGATTCTGATTCCGGCATTCCGAGGTTCGAATCCTCGTACCCCAGCCACCA	)))))))..))).........(((.))))).......(((((.....))))).......((((((((((((.......	70.8	30.9	19615	14097	11167	17412	13673	14234	12169	19323
tRNA-Gln-TTG-1-1	Gln	Gln-TTG	CAA,CAG	GtRNAdb	chr:748570-748645	-	TGGGGTATCGCCAAGCGGTAAGGCACCGGTTTTTGATACCGGCATTCCCTGGTTCGAATCCAGGTACCCCAGCCACCA	)))))))..))).........(((.))))).......(((((.....))))).......((((((((((((.......	70.4	32	6595	5203	4363	6214	5465	4559	3768	8134
tRNA-Glu-TTC-1-1	Glu	Glu-TTC	GAA,GAG	GtRNAdb	chr:2819155-2819231	-	GTCCCCTTCGTCTAGAGGCCCAGGACACCGCCCTTTCACGGCGGTAACAGGGGTTCGAATCCCCTAGGGGACGCCACCA	)))))))..)))).........((((.))))).......(((((....))))).......((((((((((((.......	66.6	30.8	39819	28681	23500	33507	31194	27431	20956	47761
tRNA-Gly-CCC-1-1	Gly	Gly-CCC	GGG	GtRNAdb	chr:3090875-3090949	-	GCGGGCGTAGTTCAATGGTAGAACGAGAGCTTCCCAAGCTCTATACGAGGGTTCGATTCCCTTCGCCCGCTCCACCA	)))))))..)))).......((((.))))).......(((((....))))).......((((((((((((.......	81.1	26.4	53350	29450	32851	48331	45707	37980	34579	54244
tRNA-Gly-GCC-1-1	Gly	Gly-GCC	GGC,GGT	GtRNAdb	chr:2081073-2081149	-	GCGGGAATAGCTCAGTTGGTAGAGCACGACCTTGCCAAGGTCGGGGTCGCGAGTTCGAGTCTCGTTTCCCGCTCCACCA	)))))))..))))........((((.))))).......(((((.....))))).......((((((((((((.......	88.4	26.6	30516	30523	13830	18808	17976	17138	11284	25532
tRNA-Gly-TCC-1-1	Gly	Gly-TCC	GGA,GGG	GtRNAdb	chr:4273391-4273466	+	GCGGGCATCGTATAATGGCTATTACCTCAGCCTTCCAAGCTGATGATGCGGGTTCGATTCCCGCTGCCCGCTCCACCA	)))))))..)))..........(((.))))).......(((((....))))).......((((((((((((.......	70.6	27.7	121049	94207	57670	76601	87578	85373	46465	115033
tRNA-His-GTG-1-1	His	His-GTG	CAC,CAT	GtRNAdb	chr:4079452-4079528	+	GTGGCTATAGCTCAGTTGGTAGAGCCCTGGATTGTGATTCCAGTTGTCGTGGGTTCGAATCCCATTAGCCACCCCACCA	)))))))..))))........((((.))))).......(((((.....))))).......((((((((((((.......	78.7	25.3	104764	49161	56868	111205	91743	71022	84113	107690
tRNA-Ile-GAT-1-1	Ile	Ile-GAT	ATA,ATC,ATT	GtRNAdb	chr:199484-199561	+	AGGCTTGTAGCTCAGGTGGTTAGAGCGCACCCCTGATAAGGGTGAGGTCGGTGGTTCAAGTCCACTCAGGCCTACCACCA	)))))))..)))).........((((.))))).......(((((.....))))).......((((((((((((.......	75.8	28.2	380958	331856	171266	299920	275919	238035	198111	376121
tRNA-Ile2-CAT-1-1	Ile2	Ile2-CAT	ATG	GtRNAdb	chr:3311364-3311440	+	GGCCCCTTAGCTCAGTGGTTAGAGCAGGCGACTCATAATCGCTTGGTCGCTGGTTCAAGTCCAGCAGGGGCCACCACCA	)))))))..))))........((((.))))).......(((((.....))))).......((((((((((((.......	85.1	28.9	342	232	245	308	357	298	199	339
tRNA-Ile2-CAT-2-1	Ile2	Ile2-CAT	ATG	GtRNAdb	chr:2875548-2875624	-	GGCCCTTTAGCTCAGTGGTTAGAGCAGGCGACTCATAATCGCTTGGTCGCTGGTTCAAGTCCAGCAAGGGCCACCACCA	)))))))..))))........((((.))))).......(((((.....))))).......((((((((((((.......	84.7	29.2	2	0	3	3	2	1	1	7
tRNA-Leu-CAA-1-1	Leu	Leu-CAA	TTG	GtRNAdb	chr:4596235-4596320	+	GCCGAAGTGGCGAAATCGGTAGACGCAGTTGATTCAAAATCAACCGTAGAAATACGTGCCGGTTCGAGTCCGGCCTTCGGCACCACCA	)))))))..)))...........(((.))))).......(((((.)))....(((..))))).......((((((((((((.......	79.3	33.3	6487	5662	4240	5679	6606	5875	3969	6830
tRNA-Leu-CAG-1-1	Leu	Leu-CAG	CTG	GtRNAdb	chr:4079548-4079635	+	GCGAAGGTGGCGGAATTGGTAGACGCGCTAGCTTCAGGTGTTAGTGTCCTTACGGACGTGGGGGTTCAAGTCCCCCCCCTCGCACCACCA	)))).))..)))...........(((.))))).......(((((.))))....((((..))))).......(((((((.((((.......	67.1	24.9	22429	17141	12165	18964	24052	18005	13255	21832
tRNA-Leu-CAG-2-1	Leu	Leu-CAG	CTG	GtRNAdb	chr:4650684-4650771	-	GCGAAGGTGGCGGAATTGGTAGACGCGCTAGCTTCAGGTGTTAGTGTTCTTACGGACGTGGGGGTTCAAGTCCCCCCCCTCGCACCACCA	)))).))..)))...........(((.))))).......(((((.))))....((((..))))).......(((((((.((((.......	65	22.5	37397	22672	20308	36278	47472	30560	33795	35912
tRNA-Leu-GAG-1-1	Leu	Leu-GAG	CTC,CTT	GtRNAdb	chr:3417838-3417925	-	GCCGAGGTGGTGGAATTGGTAGACACGCTACCTTGAGGTGGTAGTGCCCAATAGGGCTTACGGGTTCAAGTCCCGTCCTCGGTACCACCA	)))))))..)))...........(((.))))).......(((((.))))....((((..))))).......((((((((((((.......	64.5	25.8	45531	36760	23202	30931	34578	30376	18497	43903
tRNA-Leu-TAA-1-1	Leu	Leu-TAA	TTA,TTG	GtRNAdb	chr:2080846-2080933	-	GCCCGGATGGTGGAATCGGTAGACACAAGGGATTTAAAATCCCTCGGCGTTCGCGCTGTGCGGGTTCAAGTCCCGCTCCGGGTACCACCA	)))))))..)))...........(((.))))).......(((((..)))....(((...))))).......((((((((((((.......	71.7	30.3	34886	34077	25927	40515	39170	30989	24106	41981
tRNA-Leu-TAG-1-1	Leu	Leu-TAG	CTA,CTG	GtRNAdb	chr:748777-748862	-	GCGGGAGTGGCGAAATTGGTAGACGCACCAGATTTAGGTTCTGGCGCCGCAAGGTGTGCGAGTTCAAGTCTCGCCTCCCGCACCACCA	)))))))..)))...........(((.))))).......(((((.)))....(((..))))).......((((((((((((.......	74.1	27.3	2931	3253	1960	2718	3028	2667	1664	3083
tRNA-Lys-TTT-1-1	Lys	Lys-TTT	AAA,AAG	GtRNAdb	chr:832368-832444	+	GGGTCGTTAGCTCAGTTGGTAGAGCAGTTGACTTTTAATCAATTGGTCGCAGGTTCGAATCCTGCACGACCCACCACCA	)))))))..))))........((((.))))).......(((((.....))))).......((((((((((((.......	94.9	24.4	11201	8706	6886	9863	8163	6454	6426	13141
tRNA-Met-CAT-1-1	Met	Met-CAT	ATG	GtRNAdb	chr:748478-748555	-	GGCTACGTAGCTCAGTTGGTTAGAGCACATCACTCATAATGATGGGGTCACAGGTTCGAATCCCGTCGTAGCCACCACCA	)))))))..)))).........((((.))))).......(((((.....)).)).......((.(((((((((.......	84.4	21.2	6738	5201	3555	4187	4562	3038	2735	6182
tRNA-Phe-GAA-1-1	Phe	Phe-GAA	TTC,TTT	GtRNAdb	chr:3207855-3207931	-	GCCCGGATAGCTCAGTCGGTAGAGCAGGGGATTGAAAATCCCCGTGTCCTTGGTTCGATTCCGAGTCCGGGCACCACCA	)))))))..))))........((((.))))).......(((((.....))))).......((((((((((((.......	75.3	29.5	24402	15718	11146	16310	15143	14048	10696	19734
tRNA-Pro-CGG-1-1	Pro	Pro-CGG	CCG	GtRNAdb	chr:3804215-3804292	-	CGGTGATTGGCGCAGCCTGGTAGCGCACTTCGTTCGGGACGAAGGGGTCGGAGGTTCGAATCCTCTATCACCGACCACCA	)))))))..)))).........((((.))))).......(((((.....))))).......((((((((((((.......	76	32.1	103670	70487	58937	103982	89451	81501	71068	112947
tRNA-Pro-GGG-1-1	Pro	Pro-GGG	CCC,CCT	GtRNAdb	chr:2375220-2375297	+	CGGCACGTAGCGCAGCCTGGTAGCGCACCGTCATGGGGTGTCGGGGGTCGGAGGTTCAAATCCTCTCGTGCCGACCACCA	)))))))..)))).........((((.))).).......(.(((.....))))).......((((((((((((.......	67.3	26.7	69185	31099	30996	47870	47903	42231	33924	67359
tRNA-Pro-TGG-1-1	Pro	Pro-TGG	CCA,CCG	GtRNAdb	chr:4079677-4079754	+	CGGCGAGTAGCGCAGCTTGGTAGCGCAACTGGTTTGGGACCAGTGGGTCGGAGGTTCGAATCCTCTCTCGCCGACCACCA	)))))))..)))).........((((.))))).......(((((.....))))).......((((((((((((.......	82.4	27.9	58507	47824	30246	45919	47439	43219	28816	55963
tRNA-SeC-TCA-1-1	SeC	SeC-TCA	TGA,TGG	GtRNAdb	chr:3931828-3931923	+	GGAAGATCGTCGTCTCCGGTGAGGCGGCTGGACTTCAAATCCAGTTGGGGCCGCCAGCGGTCCCGGGCAGGTTCGACTCCTGTGATCTTCCGCCACCA	))))))))..))))))....((((((.))))).......(((((.))))))))....((((((((.))))).......(((((((((((((.......	142.5	0	59795	17480	27440	45875	64658	43396	36000	81695
tRNA-Ser-CGA-1-1	Ser	Ser-CGA	TCG	GtRNAdb	chr:2132499-2132589	-	GGAGAGATGCCGGAGCGGCTGAACGGACCGGTCTCGAAAACCGGAGTAGGGGCAACTCTACCGGGGGTTCAAATCCCCCTCTCTCCGCCACCA	)))))))..)))...........(((.))))).......(((((.))))))....((((((.))))).......((((((((((((.......	90.4	35.9	7352	4875	4459	7099	6960	6015	5600	7354
tRNA-Ser-GCT-1-1	Ser	Ser-GCT	AGC,AGT	GtRNAdb	chr:2909116-2909209	-	GGTGAGGTGGCCGAGAGGCTGAAGGCGCTCCCCTGCTAAGGGAGTATGCGGTCAAAAGCTGCATCCGGGGTTCGAATCCCCGCCTCACCGCCACCA	)))))))..)))...........(((.))))).......(((((.))))))).....(((((((.))))).......((((((((((((.......	83.4	37.1	7524	7783	4344	6414	7056	7762	3516	8201
tRNA-Ser-GGA-1-1	Ser	Ser-GGA	TCC,TCT	GtRNAdb	chr:979034-979122	-	GGTGAGGTGTCCGAGTGGCTGAAGGAGCACGCCTGGAAAGTGTGTATACGGCAACGTATCGGGGGTTCGAATCCCCCCCTCACCGCCACCA	)))))))..)))...........(((.))))).......(((((.)))))....(((((.))))).......((((((((((((.......	76.9	38.6	24236	19656	12358	18838	21505	19800	13074	22128
tRNA-Ser-TGA-1-1	Ser	Ser-TGA	TCA,TCG	GtRNAdb	chr:1084775-1084863	-	GGAAGTGTGGCCGAGCGGTTGAAGGCACCGGTCTTGAAAACCGGCGACCCGAAAGGGTTCCAGAGTTCGAATCTCTGCGCTTCCGCCACCA	)))))))..)))...........(((.))))).......(((((..))))....((((..))))).......((((((((((((.......	83.5	36.3	8307	7343	5520	7748	7883	6262	5138	10260
tRNA-Thr-CGT-1-1	Thr	Thr-CGT	ACG	GtRNAdb	chr:236198-236274	+	GCCGATATAGCTCAGTTGGTAGAGCAGCGCATTCGTAATGCGAAGGTCGTAGGTTCGACTCCTATTATCGGCACCACCA	)))))))..))))........((((..)))).......((((......))))).......((((((((((((.......	85.1	21.3	8718	5790	6997	10936	7597	5834	7222	13077
tRNA-Thr-GGT-1-1	Thr	Thr-GGT	ACC,ACT	GtRNAdb	chr:4273472-4273548	+	GCTGATATAGCTCAGTTGGTAGAGCGCACCCTTGGTAAGGGTGAGGTCGGCAGTTCGAATCTGCCTATCAGCACCACCA	)))))))..))))........((((.))))).......(((((.....))))).......((((((((((((.......	84.7	34.6	6323	3846	3759	5376	5320	5080	3731	5811
tRNA-Thr-GGT-2-1	Thr	Thr-GGT	ACC,ACT	GtRNAdb	chr:3519346-3519422	-	GCTGATATGGCTCAGTTGGTAGAGCGCACCCTTGGTAAGGGTGAGGTCCCCAGTTCGACTCTGGGTATCAGCACCACCA	)))))))..))))........((((.))))).......(((((.....))))).......((((((((((((.......	79.8	37	14906	16657	7178	12091	15455	13597	10147	14745
tRNA-Thr-TGT-1-1	Thr	Thr-TGT	ACA,ACG	GtRNAdb	chr:4273106-4273182	+	GCCGACTTAGCTCAGTAGGTAGAGCAACTGACTTGTAATCAGTAGGTCACCAGTTCGATTCCGGTAGTCGGCACCACCA	)))))))..))))........((((.))))).......(((((.....))).).......(.((((((((((.......	81.3	22	189514	137913	108218	168519	206129	180979	149500	205970
tRNA-Trp-CCA-1-1	Trp	Trp-CCA	TGG	GtRNAdb	chr:4043899-4043975	+	AGGGGCGTAGTTCAATTGGTAGAGCACCGGTCTCCAAAACCGGGTGTTGGGAGTTCGAGTCTCTCCGCCCCTGCCACCA	)))))))..))))........((((.))))).......(((((.....))))).......((((((((((((.......	79.9	18.9	149520	56328	75932	110234	99368	77300	89822	165577
tRNA-Tyr-GTA-1-1	Tyr	Tyr-GTA	TAC,TAT	GtRNAdb	chr:4273190-4273275	+	GGTGGGGTTCCCGAGCGGCCAAAGGGAGCAGACTGTAAATCTGCCGTCACAGACTTCGAAGGTTCGAATCCTTCCCCCACCACCACCA	)))))))..)))...........(((.))))).......(((((.)))...(((...))))).......((((((((((((.......	73	30.8	5017	3863	17762	27771	27394	22081	20716	33811
tRNA-Tyr-GTA-2-1	Tyr	Tyr-GTA	TAC,TAT	GtRNAdb	chr:1326707-1326792	-	GGTGGGGTTCCCGAGCGGCCAAAGGGAGCAGACTGTAAATCTGCCGTCATCGACTTCGAAGGTTCGAATCCTTCCCCCACCACCACCA	)))))))..)))...........(((.))))).......(((((.)))...(((...))))).......((((((((((((.......	72.2	29.2	3105	2386	16272	25014	22399	15998	19951	33443
tRNA-Val-GAC-1-1	Val	Val-GAC	GTC,GTT	GtRNAdb	chr:1835110-1835187	+	GCGTCCGTAGCTCAGTTGGTTAGAGCACCACCTTGACATGGTGGGGGTCGGTGGTTCGAGTCCACTCGGACGCACCACCA	)))))))..)))).........((((.))))).......(((((.....))))).......((((((((((((.......	85.9	26.3	2044	2138	906	1383	1516	1902	1077	1594
tRNA-Val-GAC-2-1	Val	Val-GAC	GTC,GTT	GtRNAdb	chr:1835029-1835106	+	GCGTTCATAGCTCAGTTGGTTAGAGCACCACCTTGACATGGTGGGGGTCGTTGGTTCGAGTCCAATTGAACGCACCACCA	)))))))..)))).........((((.))))).......(((((.....))))).......((((((((((((.......	82.5	29.1	2096	2011	1272	1555	1391	1398	1004	1908
tRNA-Val-TAC-1-1	Val	Val-TAC	GTA,GTG	GtRNAdb	chr:832579-832655	+	GGGTGATTAGCTCAGCTGGGAGAGCACCTCCCTTACAAGGAGGGGGTCGGCGGTTCGATCCCGTCATCACCCACCACCA	)))))))..))))........((((.))))).......(((((.....))))).......((((((((((((.......	84.6	25.6	15077	9868	9024	13053	14569	12749	9895	17862

## Sheet: Supplementary Data 3
Supplementary Data 3. tRNA count of PtuAB retron-Ec83 (Eco4) induced/non-induced bacteria
#Count type: ucount Column A: Isodecoder, The name of tRNA isodecoder (tRNA bearing the same anticodons but with sequence variations in the tRNA body). Column B: Isotype, The name of tRNA isotype (tRNA encoding the same amino acid). Column C: Isoacceptor, The name of tRNA isoacceptor (tRNA carrying the same amino acids but with different anticodon sequences). Column D: Codon, The coding codons. C…
tRNA Information
Isodecoder	Isotype	Isoacceptor	Codon	Source	Locus	Stand	Sequence	Structure	tRNAscanScore	tRNAscanSSS	ABEc83_Ara1	ABEc83_Ara2	ABEc83_1	ABEc83_2
tRNA-Ala-GGC-1-1	Ala	Ala-GGC	GCC,GCT	GtRNAdb	chr:2607827-2607903	-	GGGGCTATAGCTCAGCTGGGAGAGCGCTTGCATGGCATGCAAGAGGTCAGCGGTTCGATCCCGCTTAGCTCCACCACCA	)))))))..))))........((((.))))).......(((((.....))))).......((((((((((((.......	75	22.5	17000	19134	19796	20480
tRNA-Ala-TGC-1-1	Ala	Ala-TGC	GCA,GCG	GtRNAdb	chr:199603-199679	+	GGGGCTATAGCTCAGCTGGGAGAGCGCCTGCTTTGCACGCAGGAGGTCTGCGGTTCGATCCCGCATAGCTCCACCACCA	)))))))..))))........((((.))))).......(((((.....))))).......((((((((((((.......	78.1	25	31454	28123	32123	35903
tRNA-Arg-ACG-1-1	Arg	Arg-ACG	CGA,CGC,CGT	GtRNAdb	chr:2908622-2908699	-	GCATCCGTAGCTCAGCTGGATAGAGTACTCGGCTACGAACCGAGCGGTCGGAGGTTCGAATCCTCCCGGATGCACCACCA	)))))))..)))).........((((.))))).......(((((.....))))).......((((((((((((.......	85.1	25.3	22837	18355	20101	21483
tRNA-Arg-ACG-2-1	Arg	Arg-ACG	CGA,CGC,CGT	GtRNAdb	chr:2908347-2908424	-	GCATCCGTAGTTCAGCTGGATAGAGTACTCGGCTACGAACCGAGCGGTCGGAGGTTCGAATCCTCCCGGATGCACCACCA	)))))))..)))).........((((.))))).......(((((.....))))).......((((((((((((.......	79.3	20.7	18392	11488	11028	13879
tRNA-Arg-CCG-1-1	Arg	Arg-CCG	CGG	GtRNAdb	chr:4079317-4079394	+	GCGCCCGTAGCTCAGCTGGATAGAGCGCTGCCCTCCGGAGGCAGAGGTCTCAGGTTCGAATCCTGTCGGGCGCGCCACCA	)))))))..)))).........((((.))))).......(((((......)))).......((((.(((((((.......	82.2	19.5	10404	11265	10695	10546
tRNA-Arg-CCT-1-1	Arg	Arg-CCT	AGG	GtRNAdb	chr:2556095-2556170	+	GTCCTCTTAGTTAAATGGATATAACGAGCCCCTCCTAAGGGCTAATTGCAGGTTCGATTCCTGCAGGGGACACCACCA	)))))))..))))........((((.))))).......(((((....))))).......((((((((((((.......	62.5	32	1080	1299	1355	1285
tRNA-Arg-TCT-1-1	Arg	Arg-TCT	AGA,AGG	GtRNAdb	chr:503277-503354	+	GCGCCCTTAGCTCAGTTGGATAGAGCAACGACCTTCTAAGTCGTGGGCCGCAGGTTCGAATCCTGCAGGGCGCGCCACCA	)))))))..)))).........((((.))))).......(((((.....))))).......((((((((((((.......	86.6	25.4	2050	2112	1616	1549
tRNA-Asn-GTT-1-1	Asn	Asn-GTT	AAC,AAT	GtRNAdb	chr:2133580-2133656	+	TCCTCTGTAGTTCAGTCGGTAGAACGGCGGACTGTTAATCCGTATGTCACTGGTTCGAGTCCAGTCAGAGGAGCCACCA	)))))))..))))........((((.))))).......(((((.....))))).......((((((((((((.......	79.7	31.1	766840	569624	556916	591237
tRNA-Asp-GTC-1-1	Asp	Asp-GTC	GAC,GAT	GtRNAdb	chr:203031-203108	+	GGAGCGGTAGTTCAGTCGGTTAGAATACCTGCCTGTCACGCAGGGGGTCGCGGGTTCGAGTCCCGTCCGTTCCGCCACCA	)))))))..)))).........((((.))))).......(((((.....))))).......((((((((((((.......	85.5	14.4	68058	54786	60626	70300
tRNA-Cys-GCA-1-1	Cys	Cys-GCA	TGC,TGT	GtRNAdb	chr:2080945-2081019	-	GGCGCGTTAACAAAGCGGTTATGTAGCGGATTGCAAATCCGTCTAGTCCGGTTCGACTCCGGAACGCGCCTCCACCA	)))))))..))).........(((.))))).......(((((....))))).......((((((((((((.......	63	35.9	26222	20945	22702	24737
tRNA-fMet-CAT-1-1	fMet	fMet-CAT	ATG	GtRNAdb	chr:3039278-3039355	+	CGCGGGGTGGAGCAGCCTGGTAGCTCGTCGGGCTCATAACCCGAAGGTCGTCGGTTCAAATCCGGCCCCCGCAACCACCA	.))))))..)))).........((((.))))).......(((((.....))))).......(((((((((((........	77.5	26.9	7125	6153	5725	6252
tRNA-fMet-CAT-2-1	fMet	fMet-CAT	ATG	GtRNAdb	chr:3413979-3414056	-	CGCGGGGTGGAGCAGCCTGGTAGCTCGTCGGGCTCATAACCCGAAGATCGTCGGTTCAAATCCGGCCCCCGCAACCACCA	.))))))..)))).........((((.))))).......(((((.....))))).......(((((((((((........	75.5	26.9	14866	7590	10520	11802
tRNA-Gln-CTG-1-1	Gln	Gln-CTG	CAG	GtRNAdb	chr:748244-748319	-	TGGGGTATCGCCAAGCGGTAAGGCACCGGATTCTGATTCCGGCATTCCGAGGTTCGAATCCTCGTACCCCAGCCACCA	)))))))..))).........(((.))))).......(((((.....))))).......((((((((((((.......	70.8	30.9	20117	17980	17763	18099
tRNA-Gln-TTG-1-1	Gln	Gln-TTG	CAA,CAG	GtRNAdb	chr:748570-748645	-	TGGGGTATCGCCAAGCGGTAAGGCACCGGTTTTTGATACCGGCATTCCCTGGTTCGAATCCAGGTACCCCAGCCACCA	)))))))..))).........(((.))))).......(((((.....))))).......((((((((((((.......	70.4	32	7858	7454	8178	8597
tRNA-Glu-TTC-1-1	Glu	Glu-TTC	GAA,GAG	GtRNAdb	chr:2819155-2819231	-	GTCCCCTTCGTCTAGAGGCCCAGGACACCGCCCTTTCACGGCGGTAACAGGGGTTCGAATCCCCTAGGGGACGCCACCA	)))))))..)))).........((((.))))).......(((((....))))).......((((((((((((.......	66.6	30.8	34350	26902	37897	38854
tRNA-Gly-CCC-1-1	Gly	Gly-CCC	GGG	GtRNAdb	chr:3090875-3090949	-	GCGGGCGTAGTTCAATGGTAGAACGAGAGCTTCCCAAGCTCTATACGAGGGTTCGATTCCCTTCGCCCGCTCCACCA	)))))))..)))).......((((.))))).......(((((....))))).......((((((((((((.......	81.1	26.4	19219	18149	19002	20158
tRNA-Gly-GCC-1-1	Gly	Gly-GCC	GGC,GGT	GtRNAdb	chr:2081073-2081149	-	GCGGGAATAGCTCAGTTGGTAGAGCACGACCTTGCCAAGGTCGGGGTCGCGAGTTCGAGTCTCGTTTCCCGCTCCACCA	)))))))..))))........((((.))))).......(((((.....))))).......((((((((((((.......	88.4	26.6	35166	38199	36678	34421
tRNA-Gly-TCC-1-1	Gly	Gly-TCC	GGA,GGG	GtRNAdb	chr:4273391-4273466	+	GCGGGCATCGTATAATGGCTATTACCTCAGCCTTCCAAGCTGATGATGCGGGTTCGATTCCCGCTGCCCGCTCCACCA	)))))))..)))..........(((.))))).......(((((....))))).......((((((((((((.......	70.6	27.7	67126	69860	72231	70922
tRNA-His-GTG-1-1	His	His-GTG	CAC,CAT	GtRNAdb	chr:4079452-4079528	+	GTGGCTATAGCTCAGTTGGTAGAGCCCTGGATTGTGATTCCAGTTGTCGTGGGTTCGAATCCCATTAGCCACCCCACCA	)))))))..))))........((((.))))).......(((((.....))))).......((((((((((((.......	78.7	25.3	264677	222368	243436	291899
tRNA-Ile-GAT-1-1	Ile	Ile-GAT	ATA,ATC,ATT	GtRNAdb	chr:199484-199561	+	AGGCTTGTAGCTCAGGTGGTTAGAGCGCACCCCTGATAAGGGTGAGGTCGGTGGTTCAAGTCCACTCAGGCCTACCACCA	)))))))..)))).........((((.))))).......(((((.....))))).......((((((((((((.......	75.8	28.2	491630	634257	405186	436987
tRNA-Ile2-CAT-1-1	Ile2	Ile2-CAT	ATG	GtRNAdb	chr:3311364-3311440	+	GGCCCCTTAGCTCAGTGGTTAGAGCAGGCGACTCATAATCGCTTGGTCGCTGGTTCAAGTCCAGCAGGGGCCACCACCA	)))))))..))))........((((.))))).......(((((.....))))).......((((((((((((.......	85.1	28.9	187	174	240	252
tRNA-Ile2-CAT-2-1	Ile2	Ile2-CAT	ATG	GtRNAdb	chr:2875548-2875624	-	GGCCCTTTAGCTCAGTGGTTAGAGCAGGCGACTCATAATCGCTTGGTCGCTGGTTCAAGTCCAGCAAGGGCCACCACCA	)))))))..))))........((((.))))).......(((((.....))))).......((((((((((((.......	84.7	29.2	2	0	0	1
tRNA-Leu-CAA-1-1	Leu	Leu-CAA	TTG	GtRNAdb	chr:4596235-4596320	+	GCCGAAGTGGCGAAATCGGTAGACGCAGTTGATTCAAAATCAACCGTAGAAATACGTGCCGGTTCGAGTCCGGCCTTCGGCACCACCA	)))))))..)))...........(((.))))).......(((((.)))....(((..))))).......((((((((((((.......	79.3	33.3	7104	5914	7149	7336
tRNA-Leu-CAG-1-1	Leu	Leu-CAG	CTG	GtRNAdb	chr:4079548-4079635	+	GCGAAGGTGGCGGAATTGGTAGACGCGCTAGCTTCAGGTGTTAGTGTCCTTACGGACGTGGGGGTTCAAGTCCCCCCCCTCGCACCACCA	)))).))..)))...........(((.))))).......(((((.))))....((((..))))).......(((((((.((((.......	67.1	24.9	10155	12274	13232	12825
tRNA-Leu-CAG-2-1	Leu	Leu-CAG	CTG	GtRNAdb	chr:4650684-4650771	-	GCGAAGGTGGCGGAATTGGTAGACGCGCTAGCTTCAGGTGTTAGTGTTCTTACGGACGTGGGGGTTCAAGTCCCCCCCCTCGCACCACCA	)))).))..)))...........(((.))))).......(((((.))))....((((..))))).......(((((((.((((.......	65	22.5	26097	20363	25077	25855
tRNA-Leu-GAG-1-1	Leu	Leu-GAG	CTC,CTT	GtRNAdb	chr:3417838-3417925	-	GCCGAGGTGGTGGAATTGGTAGACACGCTACCTTGAGGTGGTAGTGCCCAATAGGGCTTACGGGTTCAAGTCCCGTCCTCGGTACCACCA	)))))))..)))...........(((.))))).......(((((.))))....((((..))))).......((((((((((((.......	64.5	25.8	31714	30033	34015	40924
tRNA-Leu-TAA-1-1	Leu	Leu-TAA	TTA,TTG	GtRNAdb	chr:2080846-2080933	-	GCCCGGATGGTGGAATCGGTAGACACAAGGGATTTAAAATCCCTCGGCGTTCGCGCTGTGCGGGTTCAAGTCCCGCTCCGGGTACCACCA	)))))))..)))...........(((.))))).......(((((..)))....(((...))))).......((((((((((((.......	71.7	30.3	37790	29543	30368	32109
tRNA-Leu-TAG-1-1	Leu	Leu-TAG	CTA,CTG	GtRNAdb	chr:748777-748862	-	GCGGGAGTGGCGAAATTGGTAGACGCACCAGATTTAGGTTCTGGCGCCGCAAGGTGTGCGAGTTCAAGTCTCGCCTCCCGCACCACCA	)))))))..)))...........(((.))))).......(((((.)))....(((..))))).......((((((((((((.......	74.1	27.3	3102	2970	2532	2640
tRNA-Lys-TTT-1-1	Lys	Lys-TTT	AAA,AAG	GtRNAdb	chr:832368-832444	+	GGGTCGTTAGCTCAGTTGGTAGAGCAGTTGACTTTTAATCAATTGGTCGCAGGTTCGAATCCTGCACGACCCACCACCA	)))))))..))))........((((.))))).......(((((.....))))).......((((((((((((.......	94.9	24.4	11251	9261	9555	11429
tRNA-Met-CAT-1-1	Met	Met-CAT	ATG	GtRNAdb	chr:748478-748555	-	GGCTACGTAGCTCAGTTGGTTAGAGCACATCACTCATAATGATGGGGTCACAGGTTCGAATCCCGTCGTAGCCACCACCA	)))))))..)))).........((((.))))).......(((((.....)).)).......((.(((((((((.......	84.4	21.2	2926	2409	2809	3031
tRNA-Phe-GAA-1-1	Phe	Phe-GAA	TTC,TTT	GtRNAdb	chr:3207855-3207931	-	GCCCGGATAGCTCAGTCGGTAGAGCAGGGGATTGAAAATCCCCGTGTCCTTGGTTCGATTCCGAGTCCGGGCACCACCA	)))))))..))))........((((.))))).......(((((.....))))).......((((((((((((.......	75.3	29.5	9995	9224	8583	9783
tRNA-Pro-CGG-1-1	Pro	Pro-CGG	CCG	GtRNAdb	chr:3804215-3804292	-	CGGTGATTGGCGCAGCCTGGTAGCGCACTTCGTTCGGGACGAAGGGGTCGGAGGTTCGAATCCTCTATCACCGACCACCA	)))))))..)))).........((((.))))).......(((((.....))))).......((((((((((((.......	76	32.1	67676	69272	73438	81774
tRNA-Pro-GGG-1-1	Pro	Pro-GGG	CCC,CCT	GtRNAdb	chr:2375220-2375297	+	CGGCACGTAGCGCAGCCTGGTAGCGCACCGTCATGGGGTGTCGGGGGTCGGAGGTTCAAATCCTCTCGTGCCGACCACCA	)))))))..)))).........((((.))).).......(.(((.....))))).......((((((((((((.......	67.3	26.7	19997	16084	18037	17881
tRNA-Pro-TGG-1-1	Pro	Pro-TGG	CCA,CCG	GtRNAdb	chr:4079677-4079754	+	CGGCGAGTAGCGCAGCTTGGTAGCGCAACTGGTTTGGGACCAGTGGGTCGGAGGTTCGAATCCTCTCTCGCCGACCACCA	)))))))..)))).........((((.))))).......(((((.....))))).......((((((((((((.......	82.4	27.9	36955	31418	38943	41114
tRNA-SeC-TCA-1-1	SeC	SeC-TCA	TGA,TGG	GtRNAdb	chr:3931828-3931923	+	GGAAGATCGTCGTCTCCGGTGAGGCGGCTGGACTTCAAATCCAGTTGGGGCCGCCAGCGGTCCCGGGCAGGTTCGACTCCTGTGATCTTCCGCCACCA	))))))))..))))))....((((((.))))).......(((((.))))))))....((((((((.))))).......(((((((((((((.......	142.5	0	32786	19800	21437	26175
tRNA-Ser-CGA-1-1	Ser	Ser-CGA	TCG	GtRNAdb	chr:2132499-2132589	-	GGAGAGATGCCGGAGCGGCTGAACGGACCGGTCTCGAAAACCGGAGTAGGGGCAACTCTACCGGGGGTTCAAATCCCCCTCTCTCCGCCACCA	)))))))..)))...........(((.))))).......(((((.))))))....((((((.))))).......((((((((((((.......	90.4	35.9	4967	4218	4943	6268
tRNA-Ser-GCT-1-1	Ser	Ser-GCT	AGC,AGT	GtRNAdb	chr:2909116-2909209	-	GGTGAGGTGGCCGAGAGGCTGAAGGCGCTCCCCTGCTAAGGGAGTATGCGGTCAAAAGCTGCATCCGGGGTTCGAATCCCCGCCTCACCGCCACCA	)))))))..)))...........(((.))))).......(((((.))))))).....(((((((.))))).......((((((((((((.......	83.4	37.1	10443	8103	8460	8794
tRNA-Ser-GGA-1-1	Ser	Ser-GGA	TCC,TCT	GtRNAdb	chr:979034-979122	-	GGTGAGGTGTCCGAGTGGCTGAAGGAGCACGCCTGGAAAGTGTGTATACGGCAACGTATCGGGGGTTCGAATCCCCCCCTCACCGCCACCA	)))))))..)))...........(((.))))).......(((((.)))))....(((((.))))).......((((((((((((.......	76.9	38.6	50537	58282	34628	35091
tRNA-Ser-TGA-1-1	Ser	Ser-TGA	TCA,TCG	GtRNAdb	chr:1084775-1084863	-	GGAAGTGTGGCCGAGCGGTTGAAGGCACCGGTCTTGAAAACCGGCGACCCGAAAGGGTTCCAGAGTTCGAATCTCTGCGCTTCCGCCACCA	)))))))..)))...........(((.))))).......(((((..))))....((((..))))).......((((((((((((.......	83.5	36.3	5534	5247	7049	7853
tRNA-Thr-CGT-1-1	Thr	Thr-CGT	ACG	GtRNAdb	chr:236198-236274	+	GCCGATATAGCTCAGTTGGTAGAGCAGCGCATTCGTAATGCGAAGGTCGTAGGTTCGACTCCTATTATCGGCACCACCA	)))))))..))))........((((..)))).......((((......))))).......((((((((((((.......	85.1	21.3	33991	41071	39410	40082
tRNA-Thr-GGT-1-1	Thr	Thr-GGT	ACC,ACT	GtRNAdb	chr:4273472-4273548	+	GCTGATATAGCTCAGTTGGTAGAGCGCACCCTTGGTAAGGGTGAGGTCGGCAGTTCGAATCTGCCTATCAGCACCACCA	)))))))..))))........((((.))))).......(((((.....))))).......((((((((((((.......	84.7	34.6	5584	5698	4844	4214
tRNA-Thr-GGT-2-1	Thr	Thr-GGT	ACC,ACT	GtRNAdb	chr:3519346-3519422	-	GCTGATATGGCTCAGTTGGTAGAGCGCACCCTTGGTAAGGGTGAGGTCCCCAGTTCGACTCTGGGTATCAGCACCACCA	)))))))..))))........((((.))))).......(((((.....))))).......((((((((((((.......	79.8	37	15359	14264	15061	15490
tRNA-Thr-TGT-1-1	Thr	Thr-TGT	ACA,ACG	GtRNAdb	chr:4273106-4273182	+	GCCGACTTAGCTCAGTAGGTAGAGCAACTGACTTGTAATCAGTAGGTCACCAGTTCGATTCCGGTAGTCGGCACCACCA	)))))))..))))........((((.))))).......(((((.....))).).......(.((((((((((.......	81.3	22	195426	215365	212890	229667
tRNA-Trp-CCA-1-1	Trp	Trp-CCA	TGG	GtRNAdb	chr:4043899-4043975	+	AGGGGCGTAGTTCAATTGGTAGAGCACCGGTCTCCAAAACCGGGTGTTGGGAGTTCGAGTCTCTCCGCCCCTGCCACCA	)))))))..))))........((((.))))).......(((((.....))))).......((((((((((((.......	79.9	18.9	35520	25054	28290	30154
tRNA-Tyr-GTA-1-1	Tyr	Tyr-GTA	TAC,TAT	GtRNAdb	chr:4273190-4273275	+	GGTGGGGTTCCCGAGCGGCCAAAGGGAGCAGACTGTAAATCTGCCGTCACAGACTTCGAAGGTTCGAATCCTTCCCCCACCACCACCA	)))))))..)))...........(((.))))).......(((((.)))...(((...))))).......((((((((((((.......	73	30.8	20058	15896	19492	24882
tRNA-Tyr-GTA-2-1	Tyr	Tyr-GTA	TAC,TAT	GtRNAdb	chr:1326707-1326792	-	GGTGGGGTTCCCGAGCGGCCAAAGGGAGCAGACTGTAAATCTGCCGTCATCGACTTCGAAGGTTCGAATCCTTCCCCCACCACCACCA	)))))))..)))...........(((.))))).......(((((.)))...(((...))))).......((((((((((((.......	72.2	29.2	26098	25951	24765	27703
tRNA-Val-GAC-1-1	Val	Val-GAC	GTC,GTT	GtRNAdb	chr:1835110-1835187	+	GCGTCCGTAGCTCAGTTGGTTAGAGCACCACCTTGACATGGTGGGGGTCGGTGGTTCGAGTCCACTCGGACGCACCACCA	)))))))..)))).........((((.))))).......(((((.....))))).......((((((((((((.......	85.9	26.3	1962	1912	1714	1759
tRNA-Val-GAC-2-1	Val	Val-GAC	GTC,GTT	GtRNAdb	chr:1835029-1835106	+	GCGTTCATAGCTCAGTTGGTTAGAGCACCACCTTGACATGGTGGGGGTCGTTGGTTCGAGTCCAATTGAACGCACCACCA	)))))))..)))).........((((.))))).......(((((.....))))).......((((((((((((.......	82.5	29.1	1864	1715	1850	1938
tRNA-Val-TAC-1-1	Val	Val-TAC	GTA,GTG	GtRNAdb	chr:832579-832655	+	GGGTGATTAGCTCAGCTGGGAGAGCACCTCCCTTACAAGGAGGGGGTCGGCGGTTCGATCCCGTCATCACCCACCACCA	)))))))..))))........((((.))))).......(((((.....))))).......((((((((((((.......	84.6	25.6	12327	8853	10351	10450

## Sheet: Supplementary Data 4
Supplementary Data 4. tRNA count of PrrC induced/non-induced bacteria
#Count type: ucount Column A: Isodecoder, The name of tRNA isodecoder (tRNA bearing the same anticodons but with sequence variations in the tRNA body). Column B: Isotype, The name of tRNA isotype (tRNA encoding the same amino acid). Column C: Isoacceptor, The name of tRNA isoacceptor (tRNA carrying the same amino acids but with different anticodon sequences). Column D: Codon, The coding codons. C…
tRNA Information
Isodecoder	Isotype	Isoacceptor	Codon	Source	Locus	Stand	Sequence	Structure	tRNAscanScore	tRNAscanSSS	PrrC170_Ara1	PrrC170_Ara2	PrrC170_1	PrrC170_2
tRNA-Ala-GGC-1-1	Ala	Ala-GGC	GCC,GCT	GtRNAdb	chr:2607827-2607903	-	GGGGCTATAGCTCAGCTGGGAGAGCGCTTGCATGGCATGCAAGAGGTCAGCGGTTCGATCCCGCTTAGCTCCACCACCA	)))))))..))))........((((.))))).......(((((.....))))).......((((((((((((.......	75	22.5	20856	21141	26494	19511
tRNA-Ala-TGC-1-1	Ala	Ala-TGC	GCA,GCG	GtRNAdb	chr:199603-199679	+	GGGGCTATAGCTCAGCTGGGAGAGCGCCTGCTTTGCACGCAGGAGGTCTGCGGTTCGATCCCGCATAGCTCCACCACCA	)))))))..))))........((((.))))).......(((((.....))))).......((((((((((((.......	78.1	25	34343	34837	34713	31681
tRNA-Arg-ACG-1-1	Arg	Arg-ACG	CGA,CGC,CGT	GtRNAdb	chr:2908622-2908699	-	GCATCCGTAGCTCAGCTGGATAGAGTACTCGGCTACGAACCGAGCGGTCGGAGGTTCGAATCCTCCCGGATGCACCACCA	)))))))..)))).........((((.))))).......(((((.....))))).......((((((((((((.......	85.1	25.3	20253	19259	20407	20390
tRNA-Arg-ACG-2-1	Arg	Arg-ACG	CGA,CGC,CGT	GtRNAdb	chr:2908347-2908424	-	GCATCCGTAGTTCAGCTGGATAGAGTACTCGGCTACGAACCGAGCGGTCGGAGGTTCGAATCCTCCCGGATGCACCACCA	)))))))..)))).........((((.))))).......(((((.....))))).......((((((((((((.......	79.3	20.7	20934	20057	12132	11112
tRNA-Arg-CCG-1-1	Arg	Arg-CCG	CGG	GtRNAdb	chr:4079317-4079394	+	GCGCCCGTAGCTCAGCTGGATAGAGCGCTGCCCTCCGGAGGCAGAGGTCTCAGGTTCGAATCCTGTCGGGCGCGCCACCA	)))))))..)))).........((((.))))).......(((((......)))).......((((.(((((((.......	82.2	19.5	9747	8833	9984	9122
tRNA-Arg-CCT-1-1	Arg	Arg-CCT	AGG	GtRNAdb	chr:2556095-2556170	+	GTCCTCTTAGTTAAATGGATATAACGAGCCCCTCCTAAGGGCTAATTGCAGGTTCGATTCCTGCAGGGGACACCACCA	)))))))..))))........((((.))))).......(((((....))))).......((((((((((((.......	62.5	32	1592	1776	1918	1493
tRNA-Arg-TCT-1-1	Arg	Arg-TCT	AGA,AGG	GtRNAdb	chr:503277-503354	+	GCGCCCTTAGCTCAGTTGGATAGAGCAACGACCTTCTAAGTCGTGGGCCGCAGGTTCGAATCCTGCAGGGCGCGCCACCA	)))))))..)))).........((((.))))).......(((((.....))))).......((((((((((((.......	86.6	25.4	2175	2173	2082	1920
tRNA-Asn-GTT-1-1	Asn	Asn-GTT	AAC,AAT	GtRNAdb	chr:2133580-2133656	+	TCCTCTGTAGTTCAGTCGGTAGAACGGCGGACTGTTAATCCGTATGTCACTGGTTCGAGTCCAGTCAGAGGAGCCACCA	)))))))..))))........((((.))))).......(((((.....))))).......((((((((((((.......	79.7	31.1	963992	957090	1099238	792499
tRNA-Asp-GTC-1-1	Asp	Asp-GTC	GAC,GAT	GtRNAdb	chr:203031-203108	+	GGAGCGGTAGTTCAGTCGGTTAGAATACCTGCCTGTCACGCAGGGGGTCGCGGGTTCGAGTCCCGTCCGTTCCGCCACCA	)))))))..)))).........((((.))))).......(((((.....))))).......((((((((((((.......	85.5	14.4	80176	78658	65701	67689
tRNA-Cys-GCA-1-1	Cys	Cys-GCA	TGC,TGT	GtRNAdb	chr:2080945-2081019	-	GGCGCGTTAACAAAGCGGTTATGTAGCGGATTGCAAATCCGTCTAGTCCGGTTCGACTCCGGAACGCGCCTCCACCA	)))))))..))).........(((.))))).......(((((....))))).......((((((((((((.......	63	35.9	29718	31226	25719	29922
tRNA-fMet-CAT-1-1	fMet	fMet-CAT	ATG	GtRNAdb	chr:3039278-3039355	+	CGCGGGGTGGAGCAGCCTGGTAGCTCGTCGGGCTCATAACCCGAAGGTCGTCGGTTCAAATCCGGCCCCCGCAACCACCA	.))))))..)))).........((((.))))).......(((((.....))))).......(((((((((((........	77.5	26.9	6264	7441	5187	5188
tRNA-fMet-CAT-2-1	fMet	fMet-CAT	ATG	GtRNAdb	chr:3413979-3414056	-	CGCGGGGTGGAGCAGCCTGGTAGCTCGTCGGGCTCATAACCCGAAGATCGTCGGTTCAAATCCGGCCCCCGCAACCACCA	.))))))..)))).........((((.))))).......(((((.....))))).......(((((((((((........	75.5	26.9	11812	14262	7612	11892
tRNA-Gln-CTG-1-1	Gln	Gln-CTG	CAG	GtRNAdb	chr:748244-748319	-	TGGGGTATCGCCAAGCGGTAAGGCACCGGATTCTGATTCCGGCATTCCGAGGTTCGAATCCTCGTACCCCAGCCACCA	)))))))..))).........(((.))))).......(((((.....))))).......((((((((((((.......	70.8	30.9	21549	21866	20905	19457
tRNA-Gln-TTG-1-1	Gln	Gln-TTG	CAA,CAG	GtRNAdb	chr:748570-748645	-	TGGGGTATCGCCAAGCGGTAAGGCACCGGTTTTTGATACCGGCATTCCCTGGTTCGAATCCAGGTACCCCAGCCACCA	)))))))..))).........(((.))))).......(((((.....))))).......((((((((((((.......	70.4	32	10010	10244	11250	9337
tRNA-Glu-TTC-1-1	Glu	Glu-TTC	GAA,GAG	GtRNAdb	chr:2819155-2819231	-	GTCCCCTTCGTCTAGAGGCCCAGGACACCGCCCTTTCACGGCGGTAACAGGGGTTCGAATCCCCTAGGGGACGCCACCA	)))))))..)))).........((((.))))).......(((((....))))).......((((((((((((.......	66.6	30.8	26913	25667	29093	40700
tRNA-Gly-CCC-1-1	Gly	Gly-CCC	GGG	GtRNAdb	chr:3090875-3090949	-	GCGGGCGTAGTTCAATGGTAGAACGAGAGCTTCCCAAGCTCTATACGAGGGTTCGATTCCCTTCGCCCGCTCCACCA	)))))))..)))).......((((.))))).......(((((....))))).......((((((((((((.......	81.1	26.4	19529	19636	17249	17775
tRNA-Gly-GCC-1-1	Gly	Gly-GCC	GGC,GGT	GtRNAdb	chr:2081073-2081149	-	GCGGGAATAGCTCAGTTGGTAGAGCACGACCTTGCCAAGGTCGGGGTCGCGAGTTCGAGTCTCGTTTCCCGCTCCACCA	)))))))..))))........((((.))))).......(((((.....))))).......((((((((((((.......	88.4	26.6	35233	33842	37073	31050
tRNA-Gly-TCC-1-1	Gly	Gly-TCC	GGA,GGG	GtRNAdb	chr:4273391-4273466	+	GCGGGCATCGTATAATGGCTATTACCTCAGCCTTCCAAGCTGATGATGCGGGTTCGATTCCCGCTGCCCGCTCCACCA	)))))))..)))..........(((.))))).......(((((....))))).......((((((((((((.......	70.6	27.7	69625	71752	76622	75964
tRNA-His-GTG-1-1	His	His-GTG	CAC,CAT	GtRNAdb	chr:4079452-4079528	+	GTGGCTATAGCTCAGTTGGTAGAGCCCTGGATTGTGATTCCAGTTGTCGTGGGTTCGAATCCCATTAGCCACCCCACCA	)))))))..))))........((((.))))).......(((((.....))))).......((((((((((((.......	78.7	25.3	148655	184553	149445	178160
tRNA-Ile-GAT-1-1	Ile	Ile-GAT	ATA,ATC,ATT	GtRNAdb	chr:199484-199561	+	AGGCTTGTAGCTCAGGTGGTTAGAGCGCACCCCTGATAAGGGTGAGGTCGGTGGTTCAAGTCCACTCAGGCCTACCACCA	)))))))..)))).........((((.))))).......(((((.....))))).......((((((((((((.......	75.8	28.2	515555	421982	686427	388910
tRNA-Ile2-CAT-1-1	Ile2	Ile2-CAT	ATG	GtRNAdb	chr:3311364-3311440	+	GGCCCCTTAGCTCAGTGGTTAGAGCAGGCGACTCATAATCGCTTGGTCGCTGGTTCAAGTCCAGCAGGGGCCACCACCA	)))))))..))))........((((.))))).......(((((.....))))).......((((((((((((.......	85.1	28.9	261	185	217	224
tRNA-Ile2-CAT-2-1	Ile2	Ile2-CAT	ATG	GtRNAdb	chr:2875548-2875624	-	GGCCCTTTAGCTCAGTGGTTAGAGCAGGCGACTCATAATCGCTTGGTCGCTGGTTCAAGTCCAGCAAGGGCCACCACCA	)))))))..))))........((((.))))).......(((((.....))))).......((((((((((((.......	84.7	29.2	3	0	1	0
tRNA-Leu-CAA-1-1	Leu	Leu-CAA	TTG	GtRNAdb	chr:4596235-4596320	+	GCCGAAGTGGCGAAATCGGTAGACGCAGTTGATTCAAAATCAACCGTAGAAATACGTGCCGGTTCGAGTCCGGCCTTCGGCACCACCA	)))))))..)))...........(((.))))).......(((((.)))....(((..))))).......((((((((((((.......	79.3	33.3	6894	7544	8568	8379
tRNA-Leu-CAG-1-1	Leu	Leu-CAG	CTG	GtRNAdb	chr:4079548-4079635	+	GCGAAGGTGGCGGAATTGGTAGACGCGCTAGCTTCAGGTGTTAGTGTCCTTACGGACGTGGGGGTTCAAGTCCCCCCCCTCGCACCACCA	)))).))..)))...........(((.))))).......(((((.))))....((((..))))).......(((((((.((((.......	67.1	24.9	9631	10608	8856	10067
tRNA-Leu-CAG-2-1	Leu	Leu-CAG	CTG	GtRNAdb	chr:4650684-4650771	-	GCGAAGGTGGCGGAATTGGTAGACGCGCTAGCTTCAGGTGTTAGTGTTCTTACGGACGTGGGGGTTCAAGTCCCCCCCCTCGCACCACCA	)))).))..)))...........(((.))))).......(((((.))))....((((..))))).......(((((((.((((.......	65	22.5	21137	20231	15235	22062
tRNA-Leu-GAG-1-1	Leu	Leu-GAG	CTC,CTT	GtRNAdb	chr:3417838-3417925	-	GCCGAGGTGGTGGAATTGGTAGACACGCTACCTTGAGGTGGTAGTGCCCAATAGGGCTTACGGGTTCAAGTCCCGTCCTCGGTACCACCA	)))))))..)))...........(((.))))).......(((((.))))....((((..))))).......((((((((((((.......	64.5	25.8	39597	43611	44726	42745
tRNA-Leu-TAA-1-1	Leu	Leu-TAA	TTA,TTG	GtRNAdb	chr:2080846-2080933	-	GCCCGGATGGTGGAATCGGTAGACACAAGGGATTTAAAATCCCTCGGCGTTCGCGCTGTGCGGGTTCAAGTCCCGCTCCGGGTACCACCA	)))))))..)))...........(((.))))).......(((((..)))....(((...))))).......((((((((((((.......	71.7	30.3	32400	32111	34909	37256
tRNA-Leu-TAG-1-1	Leu	Leu-TAG	CTA,CTG	GtRNAdb	chr:748777-748862	-	GCGGGAGTGGCGAAATTGGTAGACGCACCAGATTTAGGTTCTGGCGCCGCAAGGTGTGCGAGTTCAAGTCTCGCCTCCCGCACCACCA	)))))))..)))...........(((.))))).......(((((.)))....(((..))))).......((((((((((((.......	74.1	27.3	2990	2756	2563	2451
tRNA-Lys-TTT-1-1	Lys	Lys-TTT	AAA,AAG	GtRNAdb	chr:832368-832444	+	GGGTCGTTAGCTCAGTTGGTAGAGCAGTTGACTTTTAATCAATTGGTCGCAGGTTCGAATCCTGCACGACCCACCACCA	)))))))..))))........((((.))))).......(((((.....))))).......((((((((((((.......	94.9	24.4	2732	2424	7350	9152
tRNA-Met-CAT-1-1	Met	Met-CAT	ATG	GtRNAdb	chr:748478-748555	-	GGCTACGTAGCTCAGTTGGTTAGAGCACATCACTCATAATGATGGGGTCACAGGTTCGAATCCCGTCGTAGCCACCACCA	)))))))..)))).........((((.))))).......(((((.....)).)).......((.(((((((((.......	84.4	21.2	3588	3537	2895	2895
tRNA-Phe-GAA-1-1	Phe	Phe-GAA	TTC,TTT	GtRNAdb	chr:3207855-3207931	-	GCCCGGATAGCTCAGTCGGTAGAGCAGGGGATTGAAAATCCCCGTGTCCTTGGTTCGATTCCGAGTCCGGGCACCACCA	)))))))..))))........((((.))))).......(((((.....))))).......((((((((((((.......	75.3	29.5	10758	8830	7930	8089
tRNA-Pro-CGG-1-1	Pro	Pro-CGG	CCG	GtRNAdb	chr:3804215-3804292	-	CGGTGATTGGCGCAGCCTGGTAGCGCACTTCGTTCGGGACGAAGGGGTCGGAGGTTCGAATCCTCTATCACCGACCACCA	)))))))..)))).........((((.))))).......(((((.....))))).......((((((((((((.......	76	32.1	97861	103237	115317	97395
tRNA-Pro-GGG-1-1	Pro	Pro-GGG	CCC,CCT	GtRNAdb	chr:2375220-2375297	+	CGGCACGTAGCGCAGCCTGGTAGCGCACCGTCATGGGGTGTCGGGGGTCGGAGGTTCAAATCCTCTCGTGCCGACCACCA	)))))))..)))).........((((.))).).......(.(((.....))))).......((((((((((((.......	67.3	26.7	26291	24564	22438	22714
tRNA-Pro-TGG-1-1	Pro	Pro-TGG	CCA,CCG	GtRNAdb	chr:4079677-4079754	+	CGGCGAGTAGCGCAGCTTGGTAGCGCAACTGGTTTGGGACCAGTGGGTCGGAGGTTCGAATCCTCTCTCGCCGACCACCA	)))))))..)))).........((((.))))).......(((((.....))))).......((((((((((((.......	82.4	27.9	44398	38942	39004	41777
tRNA-SeC-TCA-1-1	SeC	SeC-TCA	TGA,TGG	GtRNAdb	chr:3931828-3931923	+	GGAAGATCGTCGTCTCCGGTGAGGCGGCTGGACTTCAAATCCAGTTGGGGCCGCCAGCGGTCCCGGGCAGGTTCGACTCCTGTGATCTTCCGCCACCA	))))))))..))))))....((((((.))))).......(((((.))))))))....((((((((.))))).......(((((((((((((.......	142.5	0	29033	28425	18635	28576
tRNA-Ser-CGA-1-1	Ser	Ser-CGA	TCG	GtRNAdb	chr:2132499-2132589	-	GGAGAGATGCCGGAGCGGCTGAACGGACCGGTCTCGAAAACCGGAGTAGGGGCAACTCTACCGGGGGTTCAAATCCCCCTCTCTCCGCCACCA	)))))))..)))...........(((.))))).......(((((.))))))....((((((.))))).......((((((((((((.......	90.4	35.9	6413	5326	6483	6544
tRNA-Ser-GCT-1-1	Ser	Ser-GCT	AGC,AGT	GtRNAdb	chr:2909116-2909209	-	GGTGAGGTGGCCGAGAGGCTGAAGGCGCTCCCCTGCTAAGGGAGTATGCGGTCAAAAGCTGCATCCGGGGTTCGAATCCCCGCCTCACCGCCACCA	)))))))..)))...........(((.))))).......(((((.))))))).....(((((((.))))).......((((((((((((.......	83.4	37.1	10278	10285	10064	10285
tRNA-Ser-GGA-1-1	Ser	Ser-GGA	TCC,TCT	GtRNAdb	chr:979034-979122	-	GGTGAGGTGTCCGAGTGGCTGAAGGAGCACGCCTGGAAAGTGTGTATACGGCAACGTATCGGGGGTTCGAATCCCCCCCTCACCGCCACCA	)))))))..)))...........(((.))))).......(((((.)))))....(((((.))))).......((((((((((((.......	76.9	38.6	30298	31715	25260	30871
tRNA-Ser-TGA-1-1	Ser	Ser-TGA	TCA,TCG	GtRNAdb	chr:1084775-1084863	-	GGAAGTGTGGCCGAGCGGTTGAAGGCACCGGTCTTGAAAACCGGCGACCCGAAAGGGTTCCAGAGTTCGAATCTCTGCGCTTCCGCCACCA	)))))))..)))...........(((.))))).......(((((..))))....((((..))))).......((((((((((((.......	83.5	36.3	7446	6749	6611	7397
tRNA-Thr-CGT-1-1	Thr	Thr-CGT	ACG	GtRNAdb	chr:236198-236274	+	GCCGATATAGCTCAGTTGGTAGAGCAGCGCATTCGTAATGCGAAGGTCGTAGGTTCGACTCCTATTATCGGCACCACCA	)))))))..))))........((((..)))).......((((......))))).......((((((((((((.......	85.1	21.3	25140	31349	27619	27488
tRNA-Thr-GGT-1-1	Thr	Thr-GGT	ACC,ACT	GtRNAdb	chr:4273472-4273548	+	GCTGATATAGCTCAGTTGGTAGAGCGCACCCTTGGTAAGGGTGAGGTCGGCAGTTCGAATCTGCCTATCAGCACCACCA	)))))))..))))........((((.))))).......(((((.....))))).......((((((((((((.......	84.7	34.6	4943	4994	4223	5017
tRNA-Thr-GGT-2-1	Thr	Thr-GGT	ACC,ACT	GtRNAdb	chr:3519346-3519422	-	GCTGATATGGCTCAGTTGGTAGAGCGCACCCTTGGTAAGGGTGAGGTCCCCAGTTCGACTCTGGGTATCAGCACCACCA	)))))))..))))........((((.))))).......(((((.....))))).......((((((((((((.......	79.8	37	14828	13418	11036	13753
tRNA-Thr-TGT-1-1	Thr	Thr-TGT	ACA,ACG	GtRNAdb	chr:4273106-4273182	+	GCCGACTTAGCTCAGTAGGTAGAGCAACTGACTTGTAATCAGTAGGTCACCAGTTCGATTCCGGTAGTCGGCACCACCA	)))))))..))))........((((.))))).......(((((.....))).).......(.((((((((((.......	81.3	22	222577	267254	285767	250082
tRNA-Trp-CCA-1-1	Trp	Trp-CCA	TGG	GtRNAdb	chr:4043899-4043975	+	AGGGGCGTAGTTCAATTGGTAGAGCACCGGTCTCCAAAACCGGGTGTTGGGAGTTCGAGTCTCTCCGCCCCTGCCACCA	)))))))..))))........((((.))))).......(((((.....))))).......((((((((((((.......	79.9	18.9	41438	41162	34075	31283
tRNA-Tyr-GTA-1-1	Tyr	Tyr-GTA	TAC,TAT	GtRNAdb	chr:4273190-4273275	+	GGTGGGGTTCCCGAGCGGCCAAAGGGAGCAGACTGTAAATCTGCCGTCACAGACTTCGAAGGTTCGAATCCTTCCCCCACCACCACCA	)))))))..)))...........(((.))))).......(((((.)))...(((...))))).......((((((((((((.......	73	30.8	17551	19712	17326	21075
tRNA-Tyr-GTA-2-1	Tyr	Tyr-GTA	TAC,TAT	GtRNAdb	chr:1326707-1326792	-	GGTGGGGTTCCCGAGCGGCCAAAGGGAGCAGACTGTAAATCTGCCGTCATCGACTTCGAAGGTTCGAATCCTTCCCCCACCACCACCA	)))))))..)))...........(((.))))).......(((((.)))...(((...))))).......((((((((((((.......	72.2	29.2	20374	25052	18421	24150
tRNA-Val-GAC-1-1	Val	Val-GAC	GTC,GTT	GtRNAdb	chr:1835110-1835187	+	GCGTCCGTAGCTCAGTTGGTTAGAGCACCACCTTGACATGGTGGGGGTCGGTGGTTCGAGTCCACTCGGACGCACCACCA	)))))))..)))).........((((.))))).......(((((.....))))).......((((((((((((.......	85.9	26.3	2185	2124	2490	1819
tRNA-Val-GAC-2-1	Val	Val-GAC	GTC,GTT	GtRNAdb	chr:1835029-1835106	+	GCGTTCATAGCTCAGTTGGTTAGAGCACCACCTTGACATGGTGGGGGTCGTTGGTTCGAGTCCAATTGAACGCACCACCA	)))))))..)))).........((((.))))).......(((((.....))))).......((((((((((((.......	82.5	29.1	1960	2172	2131	1898
tRNA-Val-TAC-1-1	Val	Val-TAC	GTA,GTG	GtRNAdb	chr:832579-832655	+	GGGTGATTAGCTCAGCTGGGAGAGCACCTCCCTTACAAGGAGGGGGTCGGCGGTTCGATCCCGTCATCACCCACCACCA	)))))))..))))........((((.))))).......(((((.....))))).......((((((((((((.......	84.6	25.6	11841	12144	8440	11956

## Sheet: Supplementary Data 5
Supplementary Data 5. Prediction of anti-defense gene in TRR region of T5-like phages
Detected anti-defense	query id	database hit (subject)	identity (%)	coverage (%)	length	query start	query end	subject start	subject end	evalue	anit defense
1	MF774688.1_TRR_00038	AcrIIA1-1-WP_094517622.1|HTH_38 WP_094517622.1 hypothetical protein [Aerococcus sp. 1KP-2016]	37.222	90	18	182	9	182	4.56e-23	87	AcrFinder_AcaDB
2	MF774688.1_TRR_00038	AcrIIA1-3-WP_094517624.1|HTH_psq WP_094517624.1 HNH endonuclease [Aerococcus sp. 1KP-2016]	41.139	84	27	181	32	176	3.72e-21	81.6	AcrFinder_AcaDB
3	MF774688.1_TRR_00038	3300005613_____Ga0074649_1000348_63|HTH_Tnp_4-3-AcrVA1 3300005613_____Ga0074649_1000348_63 # 56749 # 57240 # -1 # ID=24690_63;partial=00;start_type=ATG;rbs_motif=None;rbs_spacer=None;gc_cont=0.289	35.758	89	20	183	2	159	2.74e-20	79	AcrFinder_AcaDB
4	MF774688.1_TRR_00038	WP_118999725.1|HTH_Tnp_ISL3|AcrIIA15 WP_118999725.1 helix-turn-helix domain-containing protein [Rhodobacter sphaeroides]	28.655	90	19	184	21	179	1.36e-15	67	AcrFinder_AcaDB
5	MF774688.1_TRR_00038	AcrIIA1-0-WP_073172499.1|HTH_23 WP_073172499.1 hypothetical protein [Chryseobacterium sp. YR203]	27.059	89	18	181	19	179	9.83e-09	48.1	AcrFinder_AcaDB
6	MF774688.1_TRR_00038	3300005515_____Ga0077122_10000641_39|HTH_38|AcrIIA14 3300005515_____Ga0077122_10000641_39 # 24791 # 25267 # 1 # ID=9838_39;partial=00;start_type=ATG;rbs_motif=AGGA;rbs_spacer=5-10bp;gc_cont=0.384	28.169	74	39	175	19	148	6.21e-08	45.8	AcrFinder_AcaDB
7	MF774688.1_TRR_00038	ERS743441|NODE_20_length_24155_cov_25.784232_33|HTH_11-1-AcrIIA7 ERS743441|NODE_20_length_24155_cov_25.784232_33 # 20728 # 21078 # -1 # ID=244837_33;partial=00;start_type=ATG;rbs_motif=None;rbs_spacer=None;gc_cont=0.296	30.973	61	63	175	3	107	1.11e-06	41.6	AcrFinder_AcaDB
8	MF774688.1_TRR_00038	Monaco_MBA1736_NODE_27_length_20403_cov_33.010861_28|HTH_11-2-AcrIIA7 Monaco_MBA1736_NODE_27_length_20403_cov_33.010861_28 # 16921 # 17271 # -1 # ID=982_28;partial=00;start_type=ATG;rbs_motif=None;rbs_spacer=None;gc_cont=0.296	30.973	61	63	175	3	107	1.11e-06	41.6	AcrFinder_AcaDB
1	MZ501103.1_TRR_00024	AcrIIA1-1-WP_094517622.1|HTH_38 WP_094517622.1 hypothetical protein [Aerococcus sp. 1KP-2016]	36.667	90	18	182	9	182	2.52e-22	85.1	AcrFinder_AcaDB
2	MZ501103.1_TRR_00024	AcrIIA1-3-WP_094517624.1|HTH_psq WP_094517624.1 HNH endonuclease [Aerococcus sp. 1KP-2016]	40.506	84	27	181	32	176	1.37e-20	80.1	AcrFinder_AcaDB
3	MZ501103.1_TRR_00024	3300005613_____Ga0074649_1000348_63|HTH_Tnp_4-3-AcrVA1 3300005613_____Ga0074649_1000348_63 # 56749 # 57240 # -1 # ID=24690_63;partial=00;start_type=ATG;rbs_motif=None;rbs_spacer=None;gc_cont=0.289	35.758	89	20	183	2	159	7.74e-20	77.8	AcrFinder_AcaDB
4	MZ501103.1_TRR_00024	WP_118999725.1|HTH_Tnp_ISL3|AcrIIA15 WP_118999725.1 helix-turn-helix domain-containing protein [Rhodobacter sphaeroides]	28.655	90	19	184	21	179	7.38e-16	67.8	AcrFinder_AcaDB
5	MZ501103.1_TRR_00024	AcrIIA1-0-WP_073172499.1|HTH_23 WP_073172499.1 hypothetical protein [Chryseobacterium sp. YR203]	27.907	89	18	181	19	179	4.16e-08	46.6	AcrFinder_AcaDB
6	MZ501103.1_TRR_00024	ERS743441|NODE_20_length_24155_cov_25.784232_33|HTH_11-1-AcrIIA7 ERS743441|NODE_20_length_24155_cov_25.784232_33 # 20728 # 21078 # -1 # ID=244837_33;partial=00;start_type=ATG;rbs_motif=None;rbs_spacer=None;gc_cont=0.296	31.858	61	63	175	3	107	2.81e-07	43.1	AcrFinder_AcaDB
7	MZ501103.1_TRR_00024	Monaco_MBA1736_NODE_27_length_20403_cov_33.010861_28|HTH_11-2-AcrIIA7 Monaco_MBA1736_NODE_27_length_20403_cov_33.010861_28 # 16921 # 17271 # -1 # ID=982_28;partial=00;start_type=ATG;rbs_motif=None;rbs_spacer=None;gc_cont=0.296	31.858	61	63	175	3	107	2.81e-07	43.1	AcrFinder_AcaDB
8	MZ501103.1_TRR_00024	3300005515_____Ga0077122_10000641_39|HTH_38|AcrIIA14 3300005515_____Ga0077122_10000641_39 # 24791 # 25267 # 1 # ID=9838_39;partial=00;start_type=ATG;rbs_motif=AGGA;rbs_spacer=5-10bp;gc_cont=0.384	27.027	74	39	175	19	148	5.99e-07	43.1	AcrFinder_AcaDB
1	NC_048000.1_TRR_00016	3300017971_____Ga0180438_10002207_19|HTH_24|AcrVA3 3300017971_____Ga0180438_10002207_19 # 24250 # 24726 # -1 # ID=10596_19;partial=00;start_type=ATG;rbs_motif=None;rbs_spacer=None;gc_cont=0.411	34.722	47	62	132	94	149	8.03e-07	42	AcrFinder_AcaDB
2	NC_048000.1_TRR_00016	3300017963_____Ga0180437_10001802_15|HTH_24|AcrVA3 3300017963_____Ga0180437_10001802_15 # 22299 # 22775 # -1 # ID=3298_15;partial=00;start_type=ATG;rbs_motif=None;rbs_spacer=None;gc_cont=0.411	34.722	47	62	132	94	149	8.03e-07	42	AcrFinder_AcaDB
1	OQ291032.1_TRR_00026	AcrIIA1-1-WP_094517622.1|HTH_38 WP_094517622.1 hypothetical protein [Aerococcus sp. 1KP-2016]	36.275	77	19	120	27	124	1.74e-11	54.7	AcrFinder_AcaDB
2	OQ291032.1_TRR_00026	AcrIIA1-3-WP_094517624.1|HTH_psq WP_094517624.1 HNH endonuclease [Aerococcus sp. 1KP-2016]	41.333	54	42	113	43	113	3.64e-08	45.4	AcrFinder_AcaDB
1	OQ359888.1_TRR_00016	3300017971_____Ga0180438_10002207_19|HTH_24|AcrVA3 3300017971_____Ga0180438_10002207_19 # 24250 # 24726 # -1 # ID=10596_19;partial=00;start_type=ATG;rbs_motif=None;rbs_spacer=None;gc_cont=0.411	34.722	47	62	132	94	149	8.03e-07	42	AcrFinder_AcaDB
2	OQ359888.1_TRR_00016	3300017963_____Ga0180437_10001802_15|HTH_24|AcrVA3 3300017963_____Ga0180437_10001802_15 # 22299 # 22775 # -1 # ID=3298_15;partial=00;start_type=ATG;rbs_motif=None;rbs_spacer=None;gc_cont=0.411	34.722	47	62	132	94	149	8.03e-07	42	AcrFinder_AcaDB

## Sheet: Supplementary Data 6
Supplementary Data 6. Plasmids used in this study.
plasmid	Gene	Feature	Vector	Source
pLG001	Empty vector	CmR	p15A	Gao et al. Science. 2020
pLG002	BREX Type1	CmR	p15A	Gao et al. Science. 2020
pLG003	Druantia Type1	CmR	p15A	Gao et al. Science. 2020
pLG004	RT-Abi-P2	CmR	p15A	Gao et al. Science. 2020
pLG005	Retron TIR	CmR	p15A	Gao et al. Science. 2020
pLG006	Retron Ec67	CmR	p15A	Gao et al. Science. 2020
pLG007	Retron Ec86	CmR	p15A	Gao et al. Science. 2020
pLG008	Retron Ec78	CmR	p15A	Gao et al. Science. 2020
pLG009	DRT Type1	CmR	p15A	Gao et al. Science. 2020
pLG010	DRT Type2	CmR	p15A	Gao et al. Science. 2020
pLG011	DRT Type3	CmR	p15A	Gao et al. Science. 2020
pLG012	DRT Type4	CmR	p15A	Gao et al. Science. 2020
pLG013	DRT Type5	CmR	p15A	Gao et al. Science. 2020
pLG014	RADAR	CmR	p15A	Gao et al. Science. 2020
pLG015	RADAR	CmR	p15A	Gao et al. Science. 2020
pLG016	ApeA	CmR	p15A	Gao et al. Science. 2020
pLG017	AVAST Type1	CmR	p15A	Gao et al. Science. 2020
pLG018	AVAST Type2	CmR	p15A	Gao et al. Science. 2020
pLG019	AVAST Type3	CmR	p15A	Gao et al. Science. 2020
pLG020	AVAST Type4	CmR	p15A	Gao et al. Science. 2020
pLG021	AVAST Type5	CmR	p15A	Gao et al. Science. 2020
pLG022	dsr1	CmR	p15A	Gao et al. Science. 2020
pLG023	dsr2	CmR	p15A	Gao et al. Science. 2020
pLG024	Sir2+HerA	CmR	p15A	Gao et al. Science. 2020
pLG025	DUF4297+HerA	CmR	p15A	Gao et al. Science. 2020
pLG026	tmn	CmR	p15A	Gao et al. Science. 2020
pLG027	qatABCD	CmR	p15A	Gao et al. Science. 2020
pLG028	hhe	CmR	p15A	Gao et al. Science. 2020
pLG029	mzaABCDE	CmR	p15A	Gao et al. Science. 2020
pLG030	TerY-P	CmR	p15A	Gao et al. Science. 2020
pLG031	upx	CmR	p15A	Gao et al. Science. 2020
pLG032	ppl	CmR	p15A	Gao et al. Science. 2020
pLG033	ietAS	CmR	p15A	Gao et al. Science. 2020
pLG034	restriction-like	CmR	p15A	Gao et al. Science. 2020
pAZADI1	Fragment1 TRR	CmR	p15A	This study
pAZADI2	Fragment2 TRR	CmR	p15A	This study
pAZADI3	Fragment3 TRR	CmR	p15A	This study
pAZADI4	Fragment4 TRR	CmR	p15A	This study
pAZADI5	Fragment5 TRR	CmR	p15A	This study
pAZADI6	Fragment6 TRR	CmR	p15A	This study
pAZADI7	Fragment7 TRR	CmR	p15A	This study
pAZADI8	Fragment8 TRR	CmR	p15A	This study
pAZADI9	Fragment9 TRR	CmR	p15A	This study
pKLCorf74	ORF74 SP15	CmR	p15A	This study
pKLCorf75	ORF75 SP15	CmR	p15A	This study
pKLC-F8tRNAup	tRNAs up of Fragment8	CmR	p15A	This study
pKLC-F8tRNAdn	tRNAs dn of Fragment8	CmR	p15A	This study
pKLCorf70	ORF70 of SP15	CmR	p15A	This study
pKLC-F6tRNAup	tRNAs up of Fragment6	CmR	p15A	This study
pKLC-F6tRNAdn	tRNAs dn of Fragment6	CmR	p15A	This study
pKLC-nptRNA1F6	native promoter + tRNA-Tyr of Fragment6	CmR	p15A	This study
pKLC-npF6	native promoter of Fragment6	CmR	p15A	This study
pKLTyr-Tyr	tRNA-Tyr SP15 anticodon change GTA --> ATA	CmR	p15A	This study
pKLTyr-Phe	tRNA-Tyr SP15 anticodon change GTA --> GAA	CmR	p15A	This study
pKLTyr-His	tRNA-Tyr SP15 anticodon change GTA --> GTG	CmR	p15A	This study
pKLTyr-Pro	tRNA-Tyr SP15 anticodon change GTA --> CCC	CmR	p15A	This study
pKLTyr-Ser	tRNA-Tyr SP15 anticodon change GTA --> GGA	CmR	p15A	This study
pKLTyr-Asp	tRNA-Tyr SP15 anticodon change GTA --> GTC	CmR	p15A	This study
pKLTyr-Antistem	tRNA-Tyr SP15 antistem mutation	CmR	p15A	This study
pKLTyr-Tstem	tRNA-Tyr SP15 Tstem mutation	CmR	p15A	This study
pKLTyr-Dstem	tRNA-Tyr SP15 Dstem mutation	CmR	p15A	This study
pKLTyr-ACPstem	tRNA-Tyr SP15 Acceptor-stem mutation	CmR	p15A	This study
pKLTyr-CCAm	tRNA-Tyr SP15 CCA mutation	CmR	p15A	This study
pKL23_pTyrUDH10B	tRNA-TyrU of DH10B under native promoter	CmR	p15A	This study
pKL23_pTyrUVDH10B	tRNAs (include TryU and TyrV) under native promoter	CmR	p15A	This study
pKL23_TyrUDH10B	tRNA-TyrU of DH10B under SP15 promoter	CmR	p15A	This study
pKL23_TyrVDH10B	tRNA-TyrV of DH10B under SP15 promoter	CmR	p15A	This study
pKL23_TyrSP15	tRNA-Tyr of SP15 under SP15 promoter	CmR	p15A	This study
pKL23_TyrT5	tRNA-Tyr of T5 under SP15 promoter	CmR	p15A	This study
pKL23_TyrHS1	tRNA-TyrGTA11 of Human under SP15 promoter	CmR	p15A	This study
pKL23_TyrHS2	tRNA-TyrGTA21 of Human under SP15 promoter	CmR	p15A	This study
pKL23_TyrHS5	tRNA-TyrGTA51 of Human under SP15 promoter	CmR	p15A	This study
pKL23_Phe15	tRNA-Phe SP15 CCA mutation	CmR	p15A	This study
pKL23_HisDH10B	tRNA-His of DH10B under SP15 promoter	CmR	p15A	This study
pKL23_TyrPodo	tRNA-Tyr of Podovirus-2 under SP15 promoter	CmR	p15A	This study
pKLC-ptuA	PtuA gene from Ec78	CmR	p15A	This study
pKLC-ptuB	PtuB gene from Ec78	CmR	p15A	This study
pKLC-ptuAB	PtuA and ptuB genes from Ec78	CmR	p15A	This study
pLG008ΔAB	Retron Ec78 (pLG008) lacks of ptuAB	CmR	p15A	This study
pKLC23	Empty vector	CmR	p15A	Kiga et al. Nat Comun. 2020
pKLC23-RFP	RFP gene	CmR	p15A	Kiga et al. Nat Comun. 2020
pNK83	Retron Ec83	KanR	p15A	This study
pSC008	Retron Ec78	TetR	pSC101	This study
pSC83	Retron Ec83	TetR	pSC101	This study
pLGEc83	Retron Ec83 under promoter in pLG008	CmR	p15A	This study
pKLC83	Empty vector	AmpR	pBR322	Kiga et al. Nat Comun. 2020
pKLC83-RFP	RFP gene	AmpR	pBR322	Kiga et al. Nat Comun. 2020
pKLC83_TyrSP	tRNA-Tyr of T5 under SP15 promoter	AmpR	pBR322	This study
pSC101	Empty vector	TetR	pSC101
pBR-phiLys20	pBR322 carrying tRNA-Lys from phage	AmpR	pBR322	This study
pBR-phiLys61	pBR322 carrying tRNA-Lys from phage	AmpR	pBR322	This study
pBR-phiLys5	pBR322 carrying tRNA-Lys from phage	AmpR	pBR322	This study
pBR-phiLys13	pBR322 carrying tRNA-Lys from phage	AmpR	pBR322	This study
pBR-phiLys40	pBR322 carrying tRNA-Lys from phage	AmpR	pBR322	This study
pBR-phiLys47	pBR322 carrying tRNA-Lys from phage	AmpR	pBR322	This study
pBR-phiLys48	pBR322 carrying tRNA-Lys from phage	AmpR	pBR322	This study
pBR-phiLys49	pBR322 carrying tRNA-Lys from phage	AmpR	pBR322	This study
pBR-phiLys55	pBR322 carrying tRNA-Lys from phage	AmpR	pBR322	This study
pBR-phiLys57	pBR322 carrying tRNA-Lys from phage	AmpR	pBR322	This study
pBR-phiLys63	pBR322 carrying tRNA-Lys from phage	AmpR	pBR322	This study
pPrrC170-ds	PrrC170 defense system in pLG001 backbond	CmR	p15A	This study
pKLC23-PrrC170	PrrC170 toxin under pBAD inducible promoter	CmR	p15A	This study
p-Empty	pKLC83a enpty vector	AmpR	pBR322	This study
p-RFP1	pKLC83a carrying RFP under phage tRNA-Tyr promoter	AmpR	pBR322	This study
p-RFP2	pKLC83a carrying RFP under E. coli tRNA-Tyr-GTA-1 promoter	AmpR	pBR322	This study
p-RFP3	pKLC83a carrying RFP under E. coli tRNA-Tyr-GTA-2 promoter	AmpR	pBR322	This study
pKL83a-Ec78	Retron Eco7 under pBAD promoter in pKLC83a	AmpR	pBR323	This study
pKL83a-RT.PtuAB_Eco7	RT and PtuAB from retron Eco7 under pBAD promoter in pKLC83a	AmpR	pBR324	This study
pKL83a-PtuAB_Eco7	PtuAB from retron Eco7 under pBAD promoter in pKLC83a	AmpR	pBR325	This study
pKLC83-Ec78	Retron-Eco7 under ATs inducible promoter	AmpR	pBR326	This study
pKLC83-Ec78ΔPtuAB	RT and msrmsd of retron-Eco7 under ATs inducible promoter	AmpR	pBR327	This study
pKLC83-Ec78ΔRTΔPtuAB	msrmsd of retron-Eco7 under ATs inducible promoter	AmpR	pBR328	This study
pKLC83-Ec78-RT	RT of retron-Eco7 under ATs inducible promoter	AmpR	pBR329	This study

## Sheet: Supplementary Data 7
Supplementary Data 7. Bacteria and bacteriophages used in this study.
Bacteria used in this study	Genotype	Source
Escherichia coli DH10B	–mcrA Δ(mrr-hsdRMS-mcrBC) φ80lacZΔM15 ΔlacX74 recA1 endA1 araD139 Δ(ara-leu)7697 galU galK λ– rpsL(StrR) nupG	TAKARA, Japan
Escherichia coli HST08	F－, endA1, supE44, thi-1, recA1, relA1, gyrA96, phoA, Φ80dlacZΔM15, Δ(lacZYA-argF)U169, Δ(mrr-hsdRMS-mcrBC), ΔmcrA, λ－	TAKARA, Japan
Klebsiella quasipneumoniae JBEAAAI-19-0008		National Institute of Infectious Diseases, Japan
Bacteriophage	Genome Accession Number	Characteristic	Source
T1	AY216660	Laboratory strain phage	NITE, Biological Resource Center (NBRC), Japan
T2	MH751506	Laboratory strain phage	NITE, Biological Resource Center (NBRC), Japan
T3	NC_003298	Laboratory strain phage	NITE, Biological Resource Center (NBRC), Japan
T4	NC_000866	Laboratory strain phage	NITE, Biological Resource Center (NBRC), Japan
T5j	AY543070	T5 phage wild-type	Jichi Medical University, Japan
T6	MH550421	Laboratory strain phage	NITE, Biological Resource Center (NBRC), Japan
T7	LR745710	Laboratory strain phage	NITE, Biological Resource Center (NBRC), Japan
T5n	AY692264	T5 phage with 8kb deletion	NITE, Biological Resource Center (NBRC), Japan
SP15	NC_048627	T5-like phage	NITE, Biological Resource Center (NBRC), Japan
SP15m	N/A	T5-like phage	NITE, Biological Resource Center (NBRC), Japan

## Sheet: Supplementary Data 8
Supplementary Data 8. Primers used in this study.
Primer number	Primer name	sequence	Product	Template DNA	Purpose
P1	fTRR1	CCAGGAGAAAGGATCCatgagcaaaacagttactgtaacaatgaagg	F1 TRR insert	SP15 genome	To construct plasmid with TRR fragment
P2	rTRR1	GAGGATCGAATTCttatgtaaatagggtaactggctcaggttctt		SP15 genome	To construct plasmid with TRR fragment
P3	fTRR2	GAGAAAGGATCCatgactatctggttttatttaatcattcaaaaaattaaagag	F2 TRR insert	SP15 genome	To construct plasmid with TRR fragment
P4	rTRR2	AGAGGATCGAATTCaatgattccttatagttaattggaggaaggta		SP15 genome	To construct plasmid with TRR fragment
P5	fTRR3	GAGAAAGGATCCtaaaatttcagtgcagaacacggggctagcaattc	F3 TRR insert	SP15 genome	To construct plasmid with TRR fragment
P6	rTRR3	GAGGATCGAATTCatctgacttcctcgtaatttggtagatcgcctg		SP15 genome	To construct plasmid with TRR fragment
P7	fTRR4	GAGAAAGGATCCtaataactgaggaaacaagcatgtccaagaatgta	F4 TRR insert	SP15 genome	To construct plasmid with TRR fragment
P8	rTRR4	GAGGATCGAATTCttagtttaaccgtaaagtattatctacttcaccat		SP15 genome	To construct plasmid with TRR fragment
P9	fTRR5	AGGAGAAAGGATCCatgaaaatggtatctgtggctgaattcgat	F5 TRR insert	SP15 genome	To construct plasmid with TRR fragment
P10	rTRR5	AGAGGATCGAATTCttaatccatgtcgaaagacaacgtaggttc		SP15 genome	To construct plasmid with TRR fragment
P11	fTRR6	GGAGAAAGGATCCctaatatagcactgagcaagttctttaaaatttgac	F6 TRR insert	SP15 genome	To construct plasmid with TRR fragment
P12	rTRR6	TAGAGGATCGAATTCcgggccgtgtaggattcgaacctacgttgtcttt		SP15 genome	To construct plasmid with TRR fragment
P13	fTRR7	AGGAGAAAGGATCCactacacgggggtgtaatcgaattggcatag	F7 TRR insert	SP15 genome	To construct plasmid with TRR fragment
P14	rTRR7	AGAGGATCGAATTCttagtcgaacttaggagtgacagttaaggagaac		SP15 genome	To construct plasmid with TRR fragment
P15	fTRR8	GGAGAAAGGATCCatgctaaattctctgtataatatatctataaatttgaaaga	F8 TRR insert	SP15 genome	To construct plasmid with TRR fragment
P16	rTRR8	CTAGAGGATCGAATTCttagtcaattacttttgaggcttcaaggtag		SP15 genome	To construct plasmid with TRR fragment
P17	fTRR9	CAGGAGAAAGGATCCatgacagaagaagtagctaagagtcctgaga	F9 TRR insert	SP15 genome	To construct plasmid with TRR fragment
P18	rTRR9	TAGAGGATCGAATTCttaggagttattaccaccattttgagcttttg		SP15 genome	To construct plasmid with TRR fragment
P19	fPTRR1	ccctatttacataaGAATTCGATCCTCTAGAGTCGACCTGCAGGCAT	pAZTRR1-	plasmid pKLC23 DNA	To construct plasmid with TRR fragment
P20	rPTRR1	aactgttttgctcatGGATCCTTTCTCCTGGTACCGAGCTCGAATT		plasmid pKLC23 DNA	To construct plasmid with TRR fragment
P21	fPTRR2	tataaggaatcattGAATTCGATCCTCTAGAGTCGACCTGCAGGCAT	pAZTRR2-	plasmid pKLC23 DNA	To construct plasmid with TRR fragment
P22	rPTRR2	accagatagtcatGGATCCTTTCTCCTGGTACCGAGCTCGAATTCGCTA		plasmid pKLC23 DNA	To construct plasmid with TRR fragment
P23	fPTRR3	tacgaggaagtcagatGAATTCGATCCTCTAGAGTCGACCTGCAGGCAT	pAZTRR3-	plasmid pKLC23 DNA	To construct plasmid with TRR fragment
P24	rPTRR3	ctgaaattttaGGATCCTTTCTCCTGGTACCGAGCTCGAATTCGCTA		plasmid pKLC23 DNA	To construct plasmid with TRR fragment
P25	fPTRR4	tacggttaaactaaGAATTCGATCCTCTAGAGTCGACCTGCAGGCAT	pAZTRR4-	plasmid pKLC23 DNA	To construct plasmid with TRR fragment
P26	rPTRR4	tttcctcagttattaGGATCCTTTCTCCTGGTACCGAGCTCGAATT		plasmid pKLC23 DNA	To construct plasmid with TRR fragment
P27	fPTRR5	ttcgacatggattaaGAATTCGATCCTCTAGAGTCGACCTGCAGGCAT	pAZTRR5-	plasmid pKLC23 DNA	To construct plasmid with TRR fragment
P28	rPTRR5	gataccattttcatGGATCCTTTCTCCTGGTACCGAGCTCGAATT		plasmid pKLC23 DNA	To construct plasmid with TRR fragment
P29	fPTRR6	aatcctacacggcccgGAATTCGATCCTCTAGAGTCGACCTGCAGGCAT	pAZTRR6-	plasmid pKLC23 DNA	To construct plasmid with TRR fragment
P30	rPTRR6	cagtgctatattagGGATCCTTTCTCCTGGTACCGAGCTCGAATT		plasmid pKLC23 DNA	To construct plasmid with TRR fragment
P31	fPTRR7	aagttcgactaaGAATTCGATCCTCTAGAGTCGACCTGCAGGCAT	pAZTRR7-	plasmid pKLC23 DNA	To construct plasmid with TRR fragment
P32	rPTRR7	ttacacccccgtgtagtGGATCCTTTCTCCTGGTACCGAGCTCGAATT		plasmid pKLC23 DNA	To construct plasmid with TRR fragment
P33	fPTRR8	gtaattgactaaGAATTCGATCCTCTAGAGTCGACCTGCAGGCAT	pAZTRR8-	plasmid pKLC23 DNA	To construct plasmid with TRR fragment
P34	rPTRR8	cagagaatttagcatGGATCCTTTCTCCTGGTACCGAGCTCGAATT		plasmid pKLC23 DNA	To construct plasmid with TRR fragment
P35	fPTRR9	taataactcctaaGAATTCGATCCTCTAGAGTCGACCTGCAGGCAT	pAZTRR9-	plasmid pKLC23 DNA	To construct plasmid with TRR fragment
P36	rPTRR9	tacttcttctgtcatGGATCCTTTCTCCTGGTACCGAGCTCGAATT		plasmid pKLC23 DNA	To construct plasmid with TRR fragment
P37	FpKLTyrPodo	CGGGTGGTTCAACTCCATCTTCCCCCACCAGAATTCgatcctctagagtcgacctgcagg	pKL23_TyrPodo	plasmid pAZADI6 DNA	Primer to introduce tRNA-Tyr of podophage
P38	RpKLTyrPodo	TACCTCTACGGTCTATTCCCCCatatttagaagtattcaaaaattctcatttaaacactt	pKL23_TyrPodo	plasmid pAZADI6 DNA	Primer to introduce tRNA-Tyr of podophage
P39	FpKLTyrT5	CGGGTGGTTCGACTCCATCCTCCCCTACCAGAATTCgatcctctagagtcgacctgcagg	pKL23_TyrT5	plasmid pAZADI6 DNA	Primer to introduce tRNA-Tyr of T5
P40	RpKLTyrT5	ACCACTTACAGAATACTCCCCCatatttagaagtattcaaaaattctcatttaaacactt	pKL23_TyrT5	plasmid pAZADI6 DNA	Primer to introduce tRNA-Tyr of T5
P41	FpromtRNADH10B	tcgaaggttcgaatccttcccccaccaccaGAATTCGATCCTCTAGAGTCGACCTGCAGGCAT	pKL23_TyrDH10B	plasmid pAZADI6 DNA	Primer to introduce tRNA-Tyr of DH10B
P42	RpromtRNADH10B	tgctccctttggccgctcgggaaccccaccCTAATCCAACATATTTAGAAGTATTCAAAAATT	pKL23_TyrDH10B	plasmid pAZADI6 DNA	Primer to introduce tRNA-Tyr of DH10B
P43	FtRNTyrADH10B	AAAGGATCCtcgccagcaaaaataactggtta	pKL23_pTyrUDH10B	genome of Escherichia coli DH10B	Primer to introduce tRNA-Tyr of DH10B native promoter of DH10B
P44	RtRNTyrADH10B	GATCGAATTCaaagtgatggtggtgggggaag	pKL23_pTyrUDH10B	genome of Escherichia coli DH10B	Primer to introduce tRNA-Tyr of DH10B native promoter of DH10B
P45	FpKLtRNATyrDH10B	ccatcactttGAATTCGATCCTCTAGAGTCGAC	pKL23_pTyrUDH10B	plasmid pKLC23 DNA	Primer to amplify plasmid for tRNA-Tyr DH10B native promoter
P46	RpKLtRNATyrDH10B	tttgctggcgaGGATCCTTTCTCCTGGTACCGA	pKL23_pTyrUDH10B	plasmid pKLC23 DNA	Primer to amplify plasmid for tRNA-Tyr DH10B native promoter
P47	FtRNAsDH10B	GAAAGGATCCaagcatgtttctggcggtcatag	pKL23_pTyrUVDH10B	genome of Escherichia coli DH10B	Primer to introduce tRNA-Tyr of DH10B native promoter of DH10B
P48	RtRNAsDH10B	GGATCGAATTCcgattgtccctctaagacacgg	pKL23_pTyrUVDH10B	genome of Escherichia coli DH10B	Primer to introduce tRNA-Tyr of DH10B native promoter of DH10B
P49	FpKtRNAsDH10B	agggacaatcgGAATTCGATCCTCTAGAGTCGA	pKL23_pTyrUVDH10B	plasmid pKLC23 DNA	Primer to amplify plasmid for tRNA-Tyr DH10B native promoter
P50	RpKtRNAsDH10B	gaaacatgcttGGATCCTTTCTCCTGGTACCGA	pKL23_pTyrUVDH10B	plasmid pKLC23 DNA	Primer to amplify plasmid for tRNA-Tyr DH10B native promoter
P51	FpKLTyrUSA300	tCGGCAGTTCGAATCTGCCCCCCTCCACCAGAATTCgatcctctagagtcgacctgcagg	pKL23_TyrUSA	plasmid pAZADI6 DNA	Primer to introduce tRNA-Tyr from Staphylococcus aureus USA300
P52	RpKLTyrUSA300	TtaGCCACTTCGCTACCCCTCCatatttagaagtattcaaaaattctcatttaaacactt	pKL23_TyrUSA	plasmid pAZADI6 DNA	Primer to introduce tRNA-Tyr from Staphylococcus aureus USA300
P53	FtRNAHisDH10B	GTGGGTTCGAATCCCATTAGCCACCCCAgaattcgatcctctagagtcgacctgcaggcat	pKL23_HisDH10B	plasmid pAZADI6 DNA	Primer to introduce tRNA-His from DH10B
P54	RtRNAHisDH10B	AGGGCTCTACCAACTGAGCTATAGCCACCctaatccaacatatttagaagtattcaaaaattctc	pKL23_HisDH10B	plasmid pAZADI6 DNA	Primer to introduce tRNA-His from DH10B
P55	F4tRNAphe SP15	TAAATATGTTGGATTAGgcacctttagctgagatggattagcgcttg	pKL23_PheSP15	plasmid pAZADI6 DNA	Primer to introduce tRNA-Phe from phage SP15
P56	R4tRNAphe SP15	cagctaaaggtgcCTAATCCAACATATTTAGAAGTATTCAAAAATTCTC	pKL23_PheSP15	plasmid pAZADI6 DNA	Primer to introduce tRNA-Phe from phage SP15
P57	FtRNA-GTA11	AGGtCGCTGGTTCGAATCCGGCTCGAAGGAGAATTCgatcctctagagtcgacctgcagg	pKL23_TyrHS	plasmid pAZADI6 DNA	Primer to introduce tRNA-Tyr from human
P58	RtRNA-GTA11	CCTCCGCTCTACCAACTGAGCTATCGAAGGatatttagaagtattcaaaaattctcatttaaacact	pKL23_TyrHS	plasmid pAZADI6 DNA	Primer to introduce tRNA-Tyr from human
P83	FpLG08forEc83	AAGATATTAAtcctaaagaattcgcaataactagcataac	pLGEc83	Plasmid pLG008 DNA	To construct plasmid pLGEc83
P84	RpLG08forEc83	ACAAAATTTCatttaaagcttatcgcaaacagccatactt	pLGEc83	Plasmid pLG008 DNA	To construct plasmid pLGEc83
P85	fEc83forpLG08dEc78	agctttaaatGAAATTTTGTGGGGGAAGGCGTAAGATGAC	pLGEc83	Plasmid pNK83 DNA	To construct plasmid pLGEc83
P86	rEc83forpLG08dEc78	ttctttaggaTTAATATCTTATCGTTCCGTTCAGTAACCC	pLGEc83	Plasmid pNK83 DNA	To construct plasmid pLGEc83
P92	RpLG8Ec83-AB78	tgcttggtcatTTATCCTCCTTCAGAGTATTTCTTGATAG	pLGEc83-AB78	Plasmid pLGEc83 DNA	To construct plasmid pLGEc83
P93	F70dRNAdn	AGGAGAAAGGATCCatgcatcctgaaaacttctttatttactgc	pAZTRR6ΔRNAdn	plasmid pAZADI6 DNA	To construct plasmid carrying fragmented TRR F6
P94	R70dRNAdn	gttttcaggatgcatGGATCCTTTCTCCTGGTACCGAGCTCGAATT		plasmid pAZADI6 DNA	To construct plasmid carrying fragmented TRR F6
P95	F70dRNAup	atgtagttgcttagGAATTCGATCCTCTAGAGTCGACCTGCAGGCAT	pAZTRR6ΔRNAup	plasmid pAZADI6 DNA	To construct plasmid carrying fragmented TRR F6
P96	R70dRNAup	AGAGGATCGAATTCctaagcaactacattttttaagaatttgatgcc		plasmid pAZADI6 DNA	To construct plasmid carrying fragmented TRR F6
P97	F70d1RNAdn	GGAGAAAGGATCCacaccaaatttaagtcctgttagacaaactggt	pAZTRR6ΔRNA.Tyr	plasmid pAZADI6 DNA	To construct plasmid carrying fragmented TRR F6
P98	R70d1RNAdn	acttaaatttggtgtGGATCCTTTCTCCTGGTACCGAGCTCGAATT		plasmid pAZADI6 DNA	To construct plasmid carrying fragmented TRR F6
P99	FTRR6prom	aatatgttggattagGAATTCGATCCTCTAGAGTCGACCTGCAGGCAT	pAZDpromTRR6	plasmid pAZADI6 DNA	To construct plasmid carrying fragmented TRR F6
P100	RTRR6prom	GAGGATCGAATTCctaatccaacatatttagaagtattcaaaaattctc		plasmid pAZADI6 DNA	To construct plasmid carrying fragmented TRR F6
P101	FTRR8d74	taaatagaggtcacaaGAATTCGATCCTCTAGAGTCGACCTGCAGGCAT	pAZTRR8ΔORF74	plasmid pAZADI8 DNA	To construct plasmid carrying fragmented TRR F8
P102	RTRR8d74	ACTCTAGAGGATCGAATTCttgtgacctctatttaatttggtggctccc		plasmid pAZADI8 DNA	To construct plasmid carrying fragmented TRR F8
P103	FTRR8d75	AGAAAGGATCCtataatatatcttataaattcggaagaatagcataacg	pAZTRR8ΔORF75	plasmid pAZADI8 DNA	To construct plasmid carrying fragmented TRR F8
P104	RTRR8d75	tttataagatatattataGGATCCTTTCTCCTGGTACCGAGCTCGAATT		plasmid pAZADI8 DNA	To construct plasmid carrying fragmented TRR F8
P105	FTRR8tRNAs	taaatagaggtcacaaGAATTCGATCCTCTAGAGTCGACCTGCAGGCAT	pAZTRR8ΔORF75ΔORF74	plasmid pAZADI8ΔORF75 DNA	To construct plasmid carrying fragmented TRR F8
P106	RTRR8tRNAs	ACTCTAGAGGATCGAATTCttgtgacctctatttaatttggtggctccc		plasmid pAZADI8ΔORF75 DNA	To construct plasmid carrying fragmented TRR F8
P107	FnewRetron-pSC	AAACTGTCCATATGCggcaaaatacttctggaaaacagaaagttg	pSC83	plasmid pNK83 DNA	Universal primer to construct retron Ec83 in pSC101 backbond
P108	RnewRetron-pSC	ACCGTTTTCATCTGTatcagccttagcgttcataacgttagggct	pSC83	plasmid pNK83 DNA	Universal primer to construct retron Ec83 in pSC101 backbond
P109	FpSC-newRetron	aacgctaaggctgatACAGATGAAAACGGTGTAAAAAAGATAGAT	pSC83	plasmid pSC101 DNA	Universal primer to construct retron Ec83 in pSC101 backbond
P110	RpSC-newRetron	cagaagtattttgccGCATATGGACAGTTTTCCCTTTGATATCTA	pSC83	plasmid pSC101 DNA	Universal primer to construct retron Ec83 in pSC101 backbond
P111	FretronpLG-pSC	AACTGTCCATATGCtaatgagtgagctaacttacattaattgcgt	pSC008 or pSC006	plasmid pLG008 or pLG006 DNA	Universal primer to construct retron Ec78 or Ec78 from Gao etl. in pSC101 backbond
P112	RretronpLG-pSC	CCGTTTTCATCTGTaaatgcctgaggtttcagcaaaaaacccctc	pSC008 or pSC006	plasmid pLG008 or pLG006 DNA	Universal primer to construct retron Ec78 or Ec78 from Gao etl. in pSC101 backbond
P113	FpSC-pLGret	tgaaacctcaggcatttACAGATGAAAACGGTGTAAAAAAGATAGAT	pSC008 or pSC006	plasmid pSC101 DNA	Universal primer to construct retron Ec78 or Ec78 from Gao etl. in pSC101 backbond
P114	RpSC-pLGret	gttagctcactcattaGCATATGGACAGTTTTCCCTTTGATATCTAA	pSC008 or pSC006	plasmid pSC101 DNA	Universal primer to construct retron Ec78 or Ec78 from Gao etl. in pSC101 backbond
P115	fPLG08dRT	AGGTACTGTTatgaccaagcaatatgaaagaaaagcaaag	pLG008ΔRT	plasmid pLG008 DNA	Deletion of RT in retron Ec78
P116	rPLG08dRT	gcttggtcatAACAGTACCTGAAAATGGCCCGGCGCATTT	pLG008ΔRT	plasmid pLG008 DNA	Deletion of RT in retron Ec78
P117	fPLG08dRTAB	AGGTACTGTTtcctaaagaattcgcaataactagcataac	pLG008ΔRTΔPtuAB	plasmid pLG008 DNA	Deletion of RT and PtuAB in retron Ec78
P118	rPLG08dRTAB	ttctttaggaAACAGTACCTGAAAATGGCCCGGCGCATTT	pLG008ΔRTΔPtuAB	plasmid pLG008 DNA	Deletion of RT and PtuAB in retron Ec78
P119	fPLG008dptuAB	agaggacagagatgaAGGGGTTTTTTGCTGAAACCTCAGGCATTT	pLG008ΔPtuAB	plasmid pLG008 DNA	Deletion of PtuAB in retron Ec78
P120	rPLG008dptuAB	AGCAAAAAACCCCTtcatctctgtcctctcaggcgttccatgagtt	pLG008ΔPtuAB	plasmid pLG008 DNA	Deletion of PtuAB in retron Ec78
P143	FTyrtRNA	ATAaatctgccgactcggaagggtctcgggtggttcga	pKLTyr-Tyr	plasmid pKL23_TyrSP15 DNA	To construct plasmid carrying tRNA_Tyr with anticodon mutation
P144	RTyrtRNA	ccttccgagtcggcagattTATagtctgcttcgctacctctacgatac	pKLTyr-Tyr	plasmid pKL23_TyrSP15 DNA	To construct plasmid carrying tRNA_Tyr with anticodon mutation
P145	FAsptRNA	GTCaatctgccgactcggaagggtctcgggtggttcga	pKLTyr-Asp	plasmid pKL23_TyrSP15 DNA	To construct plasmid carrying tRNA_Tyr with anticodon mutation
P146	RAsptRNA	cttccgagtcggcagattGACagtctgcttcgctacctctacgatac	pKLTyr-Asp	plasmid pKL23_TyrSP15 DNA	To construct plasmid carrying tRNA_Tyr with anticodon mutation
P147	FHistRNA	GTGaatctgccgactcggaagggtctcgggtggttcga	pKLTyr-His	plasmid pKL23_TyrSP15 DNA	To construct plasmid carrying tRNA_Tyr with anticodon mutation
P148	RHistRNA	cttccgagtcggcagattCACagtctgcttcgctacctctacgatac	pKLTyr-His	plasmid pKL23_TyrSP15 DNA	To construct plasmid carrying tRNA_Tyr with anticodon mutation
P149	FSertRNA	GGAaatctgccgactcggaagggtctcgggtggttcga	pKLTyr-Ser	plasmid pKL23_TyrSP15 DNA	To construct plasmid carrying tRNA_Tyr with anticodon mutation
P150	RSertRNA	cttccgagtcggcagattTCCagtctgcttcgctacctctacgatac	pKLTyr-Ser	plasmid pKL23_TyrSP15 DNA	To construct plasmid carrying tRNA_Tyr with anticodon mutation
P151	FPhetRNA	GAAaatctgccgactcggaagggtctcgggtggttcga	pKLTyr-Phe	plasmid pKL23_TyrSP15 DNA	To construct plasmid carrying tRNA_Tyr with anticodon mutation
P152	RPhetRNA	cttccgagtcggcagattTTCagtctgcttcgctacctctacgatac	pKLTyr-Phe	plasmid pKL23_TyrSP15 DNA	To construct plasmid carrying tRNA_Tyr with anticodon mutation
P153	FProtRNA	CCCaatctgccgactcggaagggtctcgggtggttcga	pKLTyr-Pro	plasmid pKL23_TyrSP15 DNA	To construct plasmid carrying tRNA_Tyr with anticodon mutation
P154	RProRNA	cttccgagtcggcagattGGGagtctgcttcgctacctctacgatac	pKLTyr-Pro	plasmid pKL23_TyrSP15 DNA	To construct plasmid carrying tRNA_Tyr with anticodon mutation
P155	FtRNA-Dstem	gattagtatcgtagaggtaTTTaagcagactgtaaatctgccga	pKLTyr-Dstem	plasmid pKL23_TyrSP15 DNA	To construct plasmid carrying tRNA_Tyr with stem mutation
P156	RtRNA-Dstem	AAAtacctctacgatactaatccaacatatttagaag	pKLTyr-Dstem	plasmid pKL23_TyrSP15 DNA	To construct plasmid carrying tRNA_Tyr with stem mutation
P157	FtRNA-Tstem	CTAAGggaagggtctcgggtggttcgactccatcatcca	pKLTyr-Tstem	plasmid pKL23_TyrSP15 DNA	To construct plasmid carrying tRNA_Tyr with stem mutation
P158	RtRNA-Tstem	cacccgagacccttccCTTAGggcagatttacagtctgcttcgctac	pKLTyr-Tstem	plasmid pKL23_TyrSP15 DNA	To construct plasmid carrying tRNA_Tyr with stem mutation
P159	FtRNA-ACPstem	CCTTTGgagacccttccgagtcggcagatttacagt	pKLTyr-ACPstem	plasmid pKL23_TyrSP15 DNA	To construct plasmid carrying tRNA_Tyr with stem mutation
P160	RtRNA-ACPstem	tcggaagggtctcCAAAGGttcgactccatcatccaGAATTC	pKLTyr-ACPstem	plasmid pKL23_TyrSP15 DNA	To construct plasmid carrying tRNA_Tyr with stem mutation
P179	FtRNAccaMut	tggttcgactccatcatgggGAATTCgatcctc	pKLTyr-CCAm	plasmid pKL23_TyrSP15 DNA	To construct plasmid carrying tRNA_Tyr with stem mutation
P180	RtRNAccaMut	cccatgatggagtcgaaccacccgagaccctt	pKLTyr-CCAm	plasmid pKL23_TyrSP15 DNA	To construct plasmid carrying tRNA_Tyr with stem mutation
P181	FtRNA-Antistem	agactgtaaatAAAccgactcggaagggtctcgggtggttcgact	pKLTyr-Antistem	plasmid pKL23_TyrSP15 DNA	To construct plasmid carrying tRNA_Tyr with stem mutation
P182	RtRNA-Antistem	cccttccgagtcggTTTatttacagtctgcttcgctacctctacgata	pKLTyr-Antistem	plasmid pKL23_TyrSP15 DNA	To construct plasmid carrying tRNA_Tyr with stem mutation
P183	F-Ec78ara	taccaggagaaagctgtttgcgataagctttaaatactct	pKL83a-Ec78	pLG008	To insert retron Eco7 into pKLC83a
P184	RpKLc83a-Ec78	tatcgcaaacagctttctcctggtaccgagctcgaattcg	pKL83a-Ec78	pKLC83a	To insert retron Eco7 into pKLC83a
P185	FpKLc83a-Ec78	GAGTTCGCATAAtagagtcgacctgcaggcatgcaagctt	pKL83a-Ec78	pKLC83a	To insert retron Eco7 into pKLC83a
P186	R-Ec78a	aggtcgactctaTTATGCGAACTCTTGGTTGAAAGTCCAT	pKL83a-Ec78	pLG008	To insert retron Eco7 into pKLC83a
P187	F-RTAB78	ggagaaaGGATCCatgtctgttattcgtggattagctgcg	pKL83a-RT.PtuAB_Eco7	pKLC83a	To insert RT and PtuAB of Eco7 into pKLC83a
P188	RpKLc83a-RTAB78	aacagacatGGATCCtttctcctggtaccgagctcgaatt	pKL83a-RT.PtuAB_Eco7	pLG008	To insert RT and PtuAB of Eco7 into pKLC83a
P189	F-AB78	agaaaGGATCCatgaccaagcaatatgaaagaaaagcaaa	pKL83a-PtuAB_Eco7	pKLC83a	To insert PtuAB of Eco7 into pKLC83a
P190	RpKLc83a-AB78	tgcttggtcatGGATCCtttctcctggtaccgagctcgaa	pKL83a-RT.PtuAB_Eco7 or pKL83a-PtuAB_Eco7	pLG008	To insert PtuAB of Eco7 into pKLC83a
P191	FpLG08-dAB78	ggacagagatgatcctaaagaattcgcaataactagcata	pLG008ΔPtuAB	pLG008	To delete PtuAB from pLG008
P192	RpLG08-dAB78	attctttaggatcatctctgtcctctcaggcgttccatga	pLG008ΔPtuAB	pLG008	To delete PtuAB from pLG008
P193	FpLG08-dRTAB78	tcaggtactgtttcctaaagaattcgcaataactagcata	pLG008ΔRTΔPtuAB	pLG008	To delete RT and PtuAB from pLG008
P194	RpLG08-dRTAB78	ttctttaggaaacagtacctgaaaatggcccggcgcattt	pLG008ΔRTΔPtuAB	pLG008	To delete RT and PtuAB from pLG008
P195	FpLG08-dncRNA	agctttaaataaatgcgccgggccattttcaggtactgtt	pLG008Δmsrmsd	pLG008	To delete msrmsd region from pLG008
P196	RpLG08-dncRNA	cccggcgcatttatttaaagcttatcgcaaacagccatac	pLG008Δmsrmsd	pLG008	To delete msrmsd region from pLG008
P197	FpLG08-dncRNAv2	cttccttcataaatgcgccgggccattttcaggtactgtt	pLG008Δmsrmsd	pLG008	To delete msrmsd region from pLG008
P198	RpLG08-dncRNAv2	gcccggcgcatttatgaaggaagctaaccgactgttactt	pLG008Δmsrmsd	pLG008	To delete msrmsd region from pLG008
P199	fPrrC170	taattgcgttgcgcaaaaatcagtttaaacagggccaacc	PrrC system	Genome of bacteria JBEAAAI-19-0008	To construct plasmid pPrrC170-ds, a plasmid carrying PrrC170 defense system
P200	rPrrC170m	CCAAGCTGCGATTTCCTGAATTTCGCAAAGCAGGAT	PrrC system	Genome of bacteria JBEAAAI-19-0008	To construct plasmid pPrrC170-ds, a plasmid carrying PrrC170 defense system
P201	fPrrC170m	ATCCTGCTTTGCGAAATTCAGGAAATCGCAGCTTGG	PrrC system	Genome of bacteria JBEAAAI-19-0008	To construct plasmid pPrrC170-ds, a plasmid carrying PrrC170 defense system
P202	rPrrC170	gctagttattgcgtatgcaaaaattaatcaggggaactgt	PrrC system	Genome of bacteria JBEAAAI-19-0008	To construct plasmid pPrrC170-ds, a plasmid carrying PrrC170 defense system
P203	FpPrrC170	attaatttttgcatacgcaataactagcataaccccttgg	plasmid backbone	pLG001	To construct plasmid pPrrC170-ds, a plasmid carrying PrrC170 defense system
P204	RpPrrC170	gtttaaactgatttttgcgcaacgcaattaatgtaagtta	plasmid backbone	pLG001	To construct plasmid pPrrC170-ds, a plasmid carrying PrrC170 defense system
P205	fPrrC170-pK	aggagaaaGGATCCATGGCAAATAAGCTGGCGACATTTCA	PrrC toxin	Genome of bacteria JBEAAAI-19-0008	To construct plasmid pKLC23-PrrC170, a plasmid carrying PrrC170 toxin
P206	fPrrC170-pK	gaggatcGAATTCTCAGGAAAAAATTCCCTGATTAAAACT	PrrC toxin	Genome of bacteria JBEAAAI-19-0008	To construct plasmid pKLC23-PrrC170, a plasmid carrying PrrC170 toxin
P207	FpK-PrrC170	GAATTTTTTCCTGAGAATTCgatcctctagagtcgacctg	plasmid backbone	pKLC23	To construct plasmid pKLC23-PrrC170, a plasmid carrying PrrC170 toxin
P208	RpK-PrrC170	ATTTGCCATGGATCCtttctcctggtaccgagctcgaatt	plasmid backbone	pKLC23	To construct plasmid pKLC23-PrrC170, a plasmid carrying PrrC170 toxin
P209	F-pBAD-pKLC83	CCTGCAGGTCGACaagccgtcaattgtctgattcgttacc	pKLC83a	pKLC83	To construct plasmid pKLC83a, pKLC83 wth pBAD inducible promoter
P210	R-pBAD-pKLC83	CTATAGGGAGACcaaaagagtttgtagaaacgcaaaaagg	pKLC83a	pKLC83	To construct plasmid pKLC83a, pKLC83 wth pBAD inducible promoter
P211	FpKLC83-pBAD	acaattgacggcttGTCGACCTGCAGGCATGCAAGCTTCA	pKLC83a	pKLC23	To construct plasmid pKLC83a, pKLC83 wth pBAD inducible promoter
P212	RpKLC83-pBAD	tacaaactcttttgGTCTCCCTATAGTGAGTCGTATTAAT	pKLC83a	pKLC23	To construct plasmid carrying RFP under E. coli tRNA promoter
P213	F_TyrSP-pKLC83	GCCTGCAGGTCGACCTAATATAGCACTGAGCAAGTTCTTT	pKLC83_TyrSP	pKLC23_TyrSP15	To construct plasmid pKLC83 carrying tRNA-TyrSP15 and its native promoter
P214	RpKLC83-TyrSP	AGTGCTATATTAGGTCGACCTGCAGGCATGCAAGCTTCAG	pKLC83_TyrSP	pKLC83	To construct plasmid pKLC83 carrying tRNA-TyrSP15 and its native promoter
P215	FpKLC83-TyrSP	gcctttcgttttGTCTCCCTATAGTGAGTCGTATTAATTT	pKLC83_TyrSP	pKLC83	To construct plasmid pKLC83 carrying tRNA-TyrSP15 and its native promoter
P216	R_TyrSP-pKLC83	CACTATAGGGAGACaaaacgaaaggcccagtctttcgact	pKLC83_TyrSP	pKLC23_TyrSP15	To construct plasmid pKLC83 carrying tRNA-TyrSP15 and its native promoter
P217	fRFP-tRNASprom	CGCTACTTGATaggagaaaGGATCCatggcgagtagcgaa	p-RFP2	pKLC83-RFP	To construct plasmid carrying RFP under E. coli tRNA promoter
P218	rRFP-tRNASprom	aggatcGAATTCttaagcaccggtggagtgacgaccttca	p-RFP2	pKLC83-RFP	To construct plasmid carrying RFP under E. coli tRNA promoter
P219	FptRNASrfp	accggtgcttaaGAATTCgatcctctagagtcgacctgca	pKLC83_TyrSP	pKLC83_Tyr	To construct plasmid carrying RFP under E. coli tRNA promoter
P220	RptRNASrfp	TCCtttctcctATCAAGTAGCGCGCATTCTATGGAGACAT	pKLC83_TyrSP	pKLC83_Tyr	To construct plasmid carrying RFP under E. coli tRNA promoter
P221	fRFP-TyrDHprom	CATTACCCCGTaggagaaaGGATCCatggcgagtagcgaa	p-RFP3	pKLC83-RFP	To construct plasmid carrying RFP under E. coli tRNA promoter
P222	RpTyrDHprom	ATCCtttctcctACGGGGTAATGCTTTTTACTGGCCTGCT	pKLC83_TyrSP	pKLC83_Tyr	To construct plasmid carrying RFP under Phage SP15 tRNA-Tyr promoter
P223	fRFP-TyrSPprom	CTTCTAAATATaggagaaaGGATCCatggcgagtagcgaa	p-RFP1	pKLC83_Tyr	To construct plasmid carrying RFP under Phage SP15 tRNA-Tyr promoter
P224	RpTyrSPprom	GATCCtttctcctATATTTAGAAGTATTCAAAAATTCTCATTTAAACAC	pKLC83_TyrSP	pKLC83-RFP	To construct plasmid carrying RFP under Phage SP15 tRNA-Tyr promoter
P225	F-Ec78ATc	gaaaGGATCCactctttagcgttggacggttacgtctagt	pKLC83-Ec78	pLG008	To construct retron under ATc inducible promoter in pKLC83
P226	RpKLC83-Ec78	gctaaagagtGGATCCtttctcctctttagatcttttgaa	pKLC83-Ec78	pKLC83	To construct retron under ATc inducible promoter in pKLC83
P227	FpKLC83-Ec78	acgggtcttgGTCTCCCTATAGTGAGTCGTATTAATTTCG	pKLC83-Ec78	pKLC83	To construct retron under ATc inducible promoter in pKLC83
P228	R-Ec78ATc	ATAGGGAGACcaagacccgtttagaggccccaaggggtta	pKLC83-Ec78	pLG008	To construct retron under ATc inducible promoter in pKLC83
P229	FpLG08-dAB78	ggacagagatgatcctaaagaattcgcaataactagcata	pKLC83-Ec78ΔPtuAB	pKLC83-Ec78	To construct plasmid carrying ATc inducible RT and msrmsd
P230	RpLG08-dAB78	attctttaggatcatctctgtcctctcaggcgttccatga	pKLC83-Ec78ΔPtuAB	pKLC83-Ec78	To construct plasmid carrying ATc inducible RT and msrmsd
P231	FpLG08-dRTAB78	tcaggtactgtttcctaaagaattcgcaataactagcata	pKLC83-Ec78ΔRTΔPtuAB	pKLC83-Ec78	To construct plasmid carrying ATc inducible msrmsd
P232	RpLG08-dRTAB78	ttctttaggaaacagtacctgaaaatggcccggcgcattt	pKLC83-Ec78ΔRTΔPtuAB	pKLC83-Ec78	To construct plasmid carrying ATc inducible msrmsd
P233	F-pKLC83-RT	gaaaggatccatgtctgttattcgtggattagctgcggtt	pKLC83-Ec78-RT	pLG008ΔPtuAB	To construct plasmid carrying ATc inducible RT
P234	R-pKLC83-RT	acgaataacagacatggatcctttctcctctttagatcttttg	pKLC83-Ec78-RT	pLG008ΔPtuAB	To construct plasmid carrying ATc inducible RT

## Sheet: Supplementary Data 9
Supplementary Data 9. Synthetic plasmid and oligo DNA used in the study.
(A) Synthetic plasmid used in this study.
Plasmid name	Plasmid sequence	Genotype	Source
pNK83	AGGCTAGGTGGAGGCTCAGTGATGATAAGTCTGCGATGGTGGATGCATGTGTCATGGTCATAGCTGTTTCCTGTGTGAAATTGTTATCCGCTCAGAGGGCACAATCCTATTCCGCGCTATCCGACAATCTCCAAGACATTAGGTGGAGTTCAGTTCGGCGAGCGGAAATGGCTTACGAACGGGGCGGAGATTTCCTGGAAGATGCCAGGAAGATACTTAACAGGGAAGTGAGAGGGCCGCGGCAAAGCCGTTTTTCCATAGGCTCCGCCCCCCTGACAAGCATCACGAAATCTGACGCTCAAATCAGTGGTGGCGAAACCCGACAGGACTATAAAGATACCAGGCGTTTCCCCCTGGCGGCTCCCTCGTGCGCTCTCCTGTTCCTGCCTTTCGGTTTAC…	Retron Ec83, promoter from Millman et al, p15A ori, KanR	This study
pBR-phiLys20	CGTCAATTGTCTGATTCGTTACCAACTAATATAGCACTGAGCAAGTTCTTTAAAATTTGACTTGCTCAGTGCCTTAAAACTTGGTATAATAGTTACCTAATTTGAAAACATATTTAAAAGTGTTTAAATGAGAATTTTTGAATACTTCTAAATATAGGTCGCTAGCTCAATAGGTTTAGTAGCATCCGACTTTTAATCGGAAGGTTCTGGGTTCGAGTCCCAGGCGATCTACCAAATTTAAgactcctgttgatagatccagtaatgacctcagaactccatctggatttgttcagaacgctcggttgccgccgggcgttttttattggtgagaatTATCTGTTGTTTGTCGGTGAACG	Plasmid insert of tRNA_Lys_SP15 inserted into pBR322	This study
pBR-phiLys61	CGTCAATTGTCTGATTCGTTACCAACTAATATAGCACTGAGCAAGTTCTTTAAAATTTGACTTGCTCAGTGCCTTAAAACTTGGTATAATAGTTACCTAATTTGAAAACATATTTAAAAGTGTTTAAATGAGAATTTTTGAATACTTCTAAATATGGGTTGCTAGCTCAACTGGTTTAGAGCACTGGTCTTTTAAACCATAGGTTACAGGTTCGAGTCCTGTGCAACCCACCAAATTTAAgactcctgttgatagatccagtaatgacctcagaactccatctggatttgttcagaacgctcggttgccgccgggcgttttttattggtgagaatTATCTGTTGTTTGTCGGTGAACG	Plasmid insert of tRNA_Lys_T5 inserted into pBR322	This study
pBR-phiLys5	CGTCAATTGTCTGATTCGTTACCAACTAATATAGCACTGAGCAAGTTCTTTAAAATTTGACTTGCTCAGTGCCTTAAAACTTGGTATAATAGTTACCTAATTTGAAAACATATTTAAAAGTGTTTAAATGAGAATTTTTGAATACTTCTAAATATACATCGTTAGCCAAGCGGTAAGGCACTTGACTTTTAATCAAGGGAGCGAAGGTTCGAATCCTTCACGATGTACCAAATTTAAgactcctgttgatagatccagtaatgacctcagaactccatctggatttgttcagaacgctcggttgccgccgggcgttttttattggtgagaatTATCTGTTGTTTGTCGGTGAACG	Plasmid insert of tRNA_Lys_alia inserted into pBR322	This study
pBR-phiLys13	CGTCAATTGTCTGATTCGTTACCAACTAATATAGCACTGAGCAAGTTCTTTAAAATTTGACTTGCTCAGTGCCTTAAAACTTGGTATAATAGTTACCTAATTTGAAAACATATTTAAAAGTGTTTAAATGAGAATTTTTGAATACTTCTAAATATAGATCGCTAGCTCAATGGTTAGAGCACTCGCCTTTTAAGCGATAGGTTCCGGGTTCGAGTCCCGGGCGGTCTACCAAATTTAAgactcctgttgatagatccagtaatgacctcagaactccatctggatttgttcagaacgctcggttgccgccgggcgttttttattggtgagaatTATCTGTTGTTTGTCGGTGAACG	Plasmid insert of tRNA_Lys_Sugarland inserted into pBR322	This study
pBR-phiLys40	CGTCAATTGTCTGATTCGTTACCAACTAATATAGCACTGAGCAAGTTCTTTAAAATTTGACTTGCTCAGTGCCTTAAAACTTGGTATAATAGTTACCTAATTTGAAAACATATTTAAAAGTGTTTAAATGAGAATTTTTGAATACTTCTAAATATGGATCGTTAGCTCAATTGGTTAGAGCAAGGGACTTTTAATCCCGAGGTTCGGGGTTCGAGTCCCTGACGGTCCACCAAATTTAAgactcctgttgatagatccagtaatgacctcagaactccatctggatttgttcagaacgctcggttgccgccgggcgttttttattggtgagaatTATCTGTTGTTTGTCGGTGAACG	Plasmid insert of tRNA_Lys_CR3 inserted into pBR322	This study
pBR-phiLys47	CGTCAATTGTCTGATTCGTTACCAACTAATATAGCACTGAGCAAGTTCTTTAAAATTTGACTTGCTCAGTGCCTTAAAACTTGGTATAATAGTTACCTAATTTGAAAACATATTTAAAAGTGTTTAAATGAGAATTTTTGAATACTTCTAAATATGGGAGTGTAGCAGAATGGTGATGCGGCAGACTTTTAATCTGACAGGCGACGGGTTCGAATCCCTCCACTCCTACCAAATTTAAgactcctgttgatagatccagtaatgacctcagaactccatctggatttgttcagaacgctcggttgccgccgggcgttttttattggtgagaatTATCTGTTGTTTGTCGGTGAACG	Plasmid insert of tRNA_Lys_SUSP2 inserted into pBR322	This study
pBR-phiLys48	CGTCAATTGTCTGATTCGTTACCAACTAATATAGCACTGAGCAAGTTCTTTAAAATTTGACTTGCTCAGTGCCTTAAAACTTGGTATAATAGTTACCTAATTTGAAAACATATTTAAAAGTGTTTAAATGAGAATTTTTGAATACTTCTAAATATGGGATACTAGCTCAGTTGGTTAGAGCACCGGACTTTTAATCCGGGTGTCCGAAGTTCGAGTCTTCGGTGTCCCACCAAATTTAAgactcctgttgatagatccagtaatgacctcagaactccatctggatttgttcagaacgctcggttgccgccgggcgttttttattggtgagaatTATCTGTTGTTTGTCGGTGAACG	Plasmid insert of tRNA_Lys_JD18 inserted into pBR322	This study
pBR-phiLys49	CGTCAATTGTCTGATTCGTTACCAACTAATATAGCACTGAGCAAGTTCTTTAAAATTTGACTTGCTCAGTGCCTTAAAACTTGGTATAATAGTTACCTAATTTGAAAACATATTTAAAAGTGTTTAAATGAGAATTTTTGAATACTTCTAAATATGGGATATTAGCTCAGTTGGTTAGAGCACCGGACTTTTAATCCGGGTGTCCATGGTTCGAGTCCATGATGTCCCACCAAATTTAAgactcctgttgatagatccagtaatgacctcagaactccatctggatttgttcagaacgctcggttgccgccgggcgttttttattggtgagaatTATCTGTTGTTTGTCGGTGAACG	Plasmid insert of tRNA_Lys_EcS1 inserted into pBR322	This study
pBR-phiLys55	CGTCAATTGTCTGATTCGTTACCAACTAATATAGCACTGAGCAAGTTCTTTAAAATTTGACTTGCTCAGTGCCTTAAAACTTGGTATAATAGTTACCTAATTTGAAAACATATTTAAAAGTGTTTAAATGAGAATTTTTGAATACTTCTAAATATGGGGTATTAACACAGCGGTTAGTGTAGCGGCCTCTTAAGCCGAAGGTCGAAGGTTCGAATCCTTCATGCCCCACCAAATTTAAgactcctgttgatagatccagtaatgacctcagaactccatctggatttgttcagaacgctcggttgccgccgggcgttttttattggtgagaatTATCTGTTGTTTGTCGGTGAACG	Plasmid insert of tRNA_Lys_PVPSE1 inserted into pBR322	This study
pBR-phiLys57	CGTCAATTGTCTGATTCGTTACCAACTAATATAGCACTGAGCAAGTTCTTTAAAATTTGACTTGCTCAGTGCCTTAAAACTTGGTATAATAGTTACCTAATTTGAAAACATATTTAAAAGTGTTTAAATGAGAATTTTTGAATACTTCTAAATATGGGTAGGTAGCCGAGCGGCCAGGCATTCGCCTTTTAAGCGAAGAGACGATGGGTTCAAATCCCTCCCTTCCCACCAAATTTAAgactcctgttgatagatccagtaatgacctcagaactccatctggatttgttcagaacgctcggttgccgccgggcgttttttattggtgagaatTATCTGTTGTTTGTCGGTGAACG	Plasmid insert of tRNA_Lys_KB57 inserted into pBR322	This study
pBR-phiLys63	CGTCAATTGTCTGATTCGTTACCAACTAATATAGCACTGAGCAAGTTCTTTAAAATTTGACTTGCTCAGTGCCTTAAAACTTGGTATAATAGTTACCTAATTTGAAAACATATTTAAAAGTGTTTAAATGAGAATTTTTGAATACTTCTAAATATGGGTTGCTAGCTCAGTTGGTTAGAGCACCGGACTTTTAATCCGGATGTCCGAAGTTCGAATCTTCGGCAACCCACCAAATTTAAgactcctgttgatagatccagtaatgacctcagaactccatctggatttgttcagaacgctcggttgccgccgggcgttttttattggtgagaatTATCTGTTGTTTGTCGGTGAACG	Plasmid insert of tRNA_Lys_ERZ-2017 inserted into pBR322	This study
(B) Oligo DNA of tRNA used in this study.
tRNA name	Sequence	Origin
tRNA-Tyr_Podoviridae sp. isolate ctvgG1 (BK050257)	GGGGGAATAGACCGTAGAGGTAGCGGGACAGACTGTAAATCTGTTGCCTAAGAAGCTCGGGTGGTTCAACTCCATCTTCCCCCACCA	Bacteriophage Podoviridae sp. isolate ctvgG1 (BK050257)
tRNA-Tyr_T5	GGGGGAGTATTCTGTAAGTGGTAGCAGAGCTGACTGTAAATTAGTTGTCATTGCGACTCGGGTGGTTCGACTCCATCCTCCCCTACCA	Bacteriophage T5
tyrU-DH10B	GGTGGGGTTCCCGAGCGGCCAAAGGGAGCAGACTGTAAATCTGCCGTCACAGACTTCGAAGGTTCGAATCCTTCCCCCACCACCA	Escherichia coli DH10B
tyrV-DH10B	GGTGGGGTTCCCGAGCGGCCAAAGGGAGCAGACTGTAAATCTGCCGTCATCGACTTCGAAGGTTCGAATCCTTCCCCCACCACCA	Escherichia coli DH10B
tRNA-Tyr USA300	GGAGGGGTAGCGAAGTGGCTAAACGCGGCGGACTGTAAATCCGCTCCTTCGGGTTCGGCAGTTCGAATCTGCCCCCCTCCACCA	Staphylococcus aureus USA300
tRNA-His DH10B	GGTGGCTATAGCTCAGTTGGTAGAGCCCTGGATTGTGATTCCAGTTGTCGTGGGTTCGAATCCCATTAGCCACCCCA	Escherichia coli DH10B
tRNA-Tyr Human GTA-5-5	CCTTCGATAGCTCAGCTGGTAGAGCGGAGGACTGTAGTACTTAATGTGTGGTCATCCTTAGGTCGCTGGTTCGATTCCGGCTCGAAGGA	Human
tRNA-Tyr-GTA-1-1	CCTTCGATAGCTCAGTTGGTAGAGCGGAGGACTGTAGTTGGCTGTGTCCTTAGACATCCTTAGGTCGCTGGTTCGAATCCGGCTCGAAGGA	Human
tRNA-Tyr-GTA-2-1	CCTTCGATAGCTCAGTTGGTAGAGCGGAGGACTGTAGTGGATAGGGCGTGGCAATCCTTAGGTCGCTGGTTCGATTCCGGCTCGAAGGA	Human
tRNA_Tyr_SP15	GTTGGATTAGTATCGTAGAGGTAGCGAAGCAGACTGTAAATCTGCCGACTCGGAAGGGTCTCGGGTGGTTCGACTCCATCATCCAACACCA	Bacteriophage SP15
tRNA_Lys_SP15	AGGTCGCTAGCTCAATAGGTTTAGTAGCATCCGACTTTTAATCGGAAGGTTCTGGGTTCGAGTCCCAGGCGATCTACCA	Bacteriophage SP15
tRNA_Lys_T5	GGGTTGCTAGCTCAACTGGTTTAGAGCACTGGTCTTTTAAACCATAGGTTACAGGTTCGAGTCCTGTGCAACCCACCA	Bacteriophage T5
tRNA_Lys_alia	ACATCGTTAGCCAAGCGGTAAGGCACTTGACTTTTAATCAAGGGAGCGAAGGTTCGAATCCTTCACGATGTACCA	Escherichia_phage_alia
tRNA_Lys_Sugarland	AGATCGCTAGCTCAATGGTTAGAGCACTCGCCTTTTAAGCGATAGGTTCCGGGTTCGAGTCCCGGGCGGTCTACCA	Klebsiella_phage_Sugarland
tRNA_Lys_CR3	GGATCGTTAGCTCAATTGGTTAGAGCAAGGGACTTTTAATCCCGAGGTTCGGGGTTCGAGTCCCTGACGGTCCACCA	Cronobacter_phage_CR3
tRNA_Lys_SUSP2	GGGAGTGTAGCAGAATGGTGATGCGGCAGACTTTTAATCTGACAGGCGACGGGTTCGAATCCCTCCACTCCTACCA	Escherichia_phage_SUSP2
tRNA_Lys_JD18	GGGATACTAGCTCAGTTGGTTAGAGCACCGGACTTTTAATCCGGGTGTCCGAAGTTCGAGTCTTCGGTGTCCCACCA	Klebsiella_phage_JD18
tRNA_Lys_EcS1	GGGATATTAGCTCAGTTGGTTAGAGCACCGGACTTTTAATCCGGGTGTCCATGGTTCGAGTCCATGATGTCCCACCA	Escherichia_phage_EcS1
tRNA_Lys_PVPSE1	GGGGTATTAACACAGCGGTTAGTGTAGCGGCCTCTTAAGCCGAAGGTCGAAGGTTCGAATCCTTCATGCCCCACCA	Salmonella_phage_PVPSE1
tRNA_Lys_KB57	GGGTAGGTAGCCGAGCGGCCAGGCATTCGCCTTTTAAGCGAAGAGACGATGGGTTCAAATCCCTCCCTTCCCACCA	Klebsiella_phage_vB_KpnM_KB57
tRNA_Lys_ERZ-2017	GGGTTGCTAGCTCAGTTGGTTAGAGCACCGGACTTTTAATCCGGATGTCCGAAGTTCGAATCTTCGGCAACCCACCA	Citrobacter_phage_CF1_ERZ-2017
tRNA-LysDH10B	GGGTCGTTAGCTCAGTTGGTAGAGCAGTTGACTTTTAATCAATTGGTCGCAGGTTCGAATCCTGCACGACCCACCA	Escherichia coli DH10B
tRNA-AsnDH10B	GCTCCTCTGACTGGACTCGAACCAGTGACATACGGATTAACAGTCCGCCGTTCTACCGACTGAACTACAGAGG	Escherichia coli DH10B
tRNA-LysSP15	AGGTCGCTAGCTCAATAGGTTTAGTAGCATCCGACTTTTAATCGGAAGGTTCTGGGTTCGAGTCCCAGGCGATCTA	Bacteriophage SP15
tRNA-AsnSP15	GGGTCGTTAGCCAAGCGGTTTGGCGGTGGACTGTTAATCCATGTCGAAAGACAACGTAGGTTCGAATCCTACACGGCCCG	Bacteriophage SP15
