# Supplementary material for: Evasion of antiviral bacterial immunity by phage tRNAs
Source: Nat Commun. 2024 Nov 11;15:9586. doi: 10.1038/s41467-024-53789-y (PMC11555353; doi:10.1038/s41467-024-53789-y)
Supplement: Supplementary file 6 — Source Data [file 41467_2024_53789_MOESM6_ESM.xlsx]

## Sheet: Figure 1b
Phage count on DH10B carrying the Gao defense library
	T5j			T5n			SP15			SP15m
	n1	n2	n3	n1	n2	n3	n1	n2	n3	n1	n2	n3
Empty vector	30000000	41000000	19000000	30000000	37000000	25000000	50000000	40000000	80000000	30000000	40000000	60000000
BREX Type1	30000000	25700000	8700000	30000000	34000000	50000000	50000000	30000000	37000000	50000000	30000000	33000000
Druantia Type 1	2000	2000	2000	2000	2000	2000	2000	2000	2000	2000	2000	2000
RT-Avi-P2	1000	3300	2900	2000	2000	2000	2000	2000	2000	2000	2000	2000
Retron TIR	12000000	9800000	12000000	11000000	12000000	18000000	5000000	6000000	4700000	4700000	4000000	6300000
Retron Eco2	1000000	2300000	1060000	2000	2000	2000	7000000	8000000	9800000	2000	2000	2000
Retron Eco7	2000000	4000000	2000000	2000	2000	2000	34000000	37000000	32000000	2000	2000	2000
Retron Eco1	2000	2000	2000	2000	2000	2000	2000	2000	2000	2000	2000	2000
DRT Type1	2000	2000	2000	2000	2000	2000	2000	2000	2000	2000	2000	2000
DRT Type 2	20000	20000	20000	20000	20000	20000	23000000	7000000	5600000	20000000	40000000	30000000
DRT Type 3	20000	20000	20000	20000	20000	20000	20000	20000	20000	20000	20000	20000
DRT Type 4	2000	2000	2000	2000	2000	2000	2000	2000	2000	2000	2000	2000
DRT Type 5	20000000	9800000	22900000	10000000	19000000	23000000	40000000	60000000	25000000	40000000	30000000	40000000
RADAR 1	2000	2000	2000	2000	2000	2000	2000	2000	2000	2000	2000	2000
RADAR 2	2000	2000	2000	2000	2000	2000	2000	2000	2000	2000	2000	2000
ApeA	1800000	2240000	1220000	1600000	7100000	1700000	4000000	7000000	3000000	3000000	3300000	1900000
AVAST Type 1	23000000	9800000	16000000	30000000	18000000	23000000	50000000	40000000	33000000	20000000	30000000	30000000
AVAST Type 2	20000000	19000000	36000000	1600000	6700000	980000	10000000	23000000	17000000	40000000	50000000	20000000
AVAST Type 3	30000000	51000000	23000000	40000000	37000000	21000000	60000000	70000000	40000000	40000000	60000000	90000000
AVAST Type 4	40000000	24000000	34000000	30000000	19000000	26000000	30000000	50000000	33000000	30000000	20000000	30000000
AVAST Type 5	30000000	22000000	42000000	20000000	40000000	70000000	30000000	40000000	60000000	30000000	40000000	60000000
dsr1	40000000	37000000	33000000	30000000	50000000	33000000	40000000	30000000	20000000	30000000	37000000	40000000
dsr2	20000	20000	20000	20000	20000	20000	20000	20000	20000	20000	20000	20000
SIR+HerA	200000	200000	200000	200000	200000	200000	800000	700000	3000000	600000	2000000	3000000
DUF4297+HerA	20000000	35000000	51000000	20000000	50000000	32000000	40000000	50000000	33000000	30000000	40000000	50000000
tmn	10000000	24000000	33000000	80000000	23000000	33000000	60000000	80000000	23000000	30000000	40000000	40000000
qatABCD	40000000	26000000	33000000	10000000	32000000	22000000	60000000	33000000	23000000	40000000	30000000	50000000
hhe	40000000	50000000	27000000	10000000	23000000	40000000	30000000	40000000	20000000	40000000	70000000	50000000
mzaABCDE	200	200	200	200	200	200	200	200	200	200	200	200
terY-P	30000000	41000000	21000000	20000000	32000000	27000000	50000000	40000000	20000000	10000000	22000000	40000000
upx	20000000	33000000	19000000	31000000	76000000	34000000	40000000	50000000	20000000	9000000	30000000	70000000
ppl	30000000	27000000	42000000	20000000	30000000	40000000	10000000	30000000	20000000	50000000	20000000	30000000
ietAS	10000000	22000000	18000000	60000000	650000000	60000000	60000000	70000000	40000000	40000000	60000000	50000000
restriction-like	20000000	28000000	34000000	20000000	30000000	20000000	60000000	40000000	40000000	50000000	30000000	70000000

## Sheet: Figure 1e
Phage count of T5 and SP15 on DH10B carrying Retron Eco7 plus TRR fragment
	T5j			T5n			SP15			SP15m
	n1	n2	n3	n1	n2	n3	n1	n2	n3	n1	n2	n3
Empty vectors	30000000	60000000	40000000	30000000	20000000	70000000	50000000	60000000	70000000	60000000	50000000	50000000
Retron Eco7 + Empty vector	3000000	6000000	7300000	2000	2000	2000	60000000	60000000	13000000	2000	2000	2000
Retron Eco7 + Frag1 TRR	50000000	9800000	60000000	2000	2000	2000	30000000	30000000	20000000	2000	20000	2000
Retron Eco7 + Frag2 TRR	40000000	13000000	20000000	2000	2000	2000	30000000	60000000	30000000	2000	2000	2000
Retron Eco7 + Frag3 TRR	30000000	54000000	17000000	2000	2000	2000	60000000	50000000	63000000	2000	2000	2000
Retron Eco7 + Frag4 TRR	13000000	8000000	9000000	2000	2000	2000	30000000	30000000	16000000	2000	2000	2000
Retron Eco7 + Frag5 TRR	60000000	40000000	30000000	2000	2000	2000	50000000	40000000	29000000	2000	2000	2000
Retron Eco7 + Frag6 TRR	30000000	14000000	60000000	70000000	40000000	50000000	20000000	20000000	30000000	20000000	20000000	50000000
Retron Eco7 + Frag7 TRR	60000000	13000000	22000000	2000	20000	2000	50000000	40000000	80000000	2000	20000	2000
Retron Eco7 + Frag8 TRR	20000000	30000000	50000000	9000000	23000000	30000000	30000000	60000000	80000000	44000000	38000000	13000000
Retron Eco7 + Frag9 TRR	30000000	23000000	12000000	2000	2000	2000	10000000	20000000	20000000	2000	2000	2000

## Sheet: Figure 1f
Phage count of T5 and SP15 on DH10B carrying Retron Eco2 plus TRR fragment
	T5j			T5n			SP15			SP15m
	n1	n2	n3	n1	n2	n3	n1	n2	n3	n1	n2	n3
Empty vectors	50000000	30000000	40000000	30000000	20000000	50000000	40000000	50000000	34000000	50000000	40000000	60000000
Retron Eco2 + Empty vector	6000000	2400000	3000000	2000	2000	2000	6700000	7000000	9800000	20000	20000	20000
Retron Eco2 + Frag1 TRR	9000000	7600000	6000000	2000	2000	2000	12000000	30000000	12000000	20000	20000	20000
Retron Eco2 + Frag2 TRR	2000000	1300000	2200000	2000	2000	2000	12000000	13000000	5600000	20000	20000	20000
Retron Eco2 + Frag3 TRR	5000000	4000000	3400000	2000	2000	2000	7600000	12000000	6700000	20000	20000	20000
Retron Eco2 + Frag4 TRR	7000000	5300000	3500000	2000	2000	2000	3600000	23000000	12000000	20000	20000	20000
Retron Eco2 + Frag5 TRR	9000000	6700000	7000000	2000	2000	2000	11000000	30000000	21000000	20000	20000	20000
Retron Eco2 + Frag6 TRR	30000000	7000000	8200000	2000	2000	2000	12000000	11000000	7000000	20000	20000	20000
Retron Eco2 + Frag7 TRR	7000000	6200000	5700000	2000	2000	2000	5600000	30000000	8000000	20000	20000	20000
Retron Eco2 + Frag8 TRR	10000000	21000000	11000000	22000000	11000000	13000000	30000000	56000000	50000000	50000000	40000000	56000000
Retron Eco2 + Frag9 TRR	5000000	6500000	5500000	2000	2000	2000	12000000	9000000	8000000	20000	20000	20000

## Sheet: Figure 1g
Phage count of T5 and SP15 on DH10B carrying Retron Eco2 plus Fragmented F7 of TRR
	T5j			T5n			SP15			SP15m
	n1	n2	n3	n1	n2	n3	n1	n2	n3	n1	n2	n3
Empty vectors	30000000	60000000	40000000	30000000	20000000	70000000	50000000	60000000	70000000	60000000	50000000	50000000
Retron Eco2 + Empty vector	870000	1200000	2200000	2000	2000	2000	3400000	4000000	13000000	20000	20000	20000
Retron Eco2 + ORF75	11000000	30000000	42000000	2300000	820000	2100000	13000000	12000000	50000000	12000000	7000000	31000000
Retron Eco2 + tRNAsF8	2200000	3700000	2200000	2000	2000	2000	23000000	14000000	9800000	20000	20000	20000
Retron Eco2 + ORF74	13000000	3600000	2200000	2000	2000	2000	40000000	30000000	24000000	20000	20000	20000

## Sheet: Figure 1h
A. Phage count of T5 and SP15 on DH10B carrying Retron Eco7 plus Fragmented F6 of TRR
	T5j			T5n			SP15			SP15m
	n1	n2	n3	n1	n2	n3	n1	n2	n3	n1	n2	n3
Empty vectors	30000000	60000000	40000000	30000000	20000000	70000000	50000000	60000000	70000000	60000000	50000000	50000000
Retron Eco7 + Empty vector	3000000	6000000	7300000	2000	2000	2000	60000000	60000000	13000000	2000	2000	2000
Retron Eco7 + tRNAsF6up	30000000	13000000	20000000	20000000	9800000	30000000	30000000	12000000	42000000	9000000	13000000	30000000
Retron Eco7 + ORF70	8000000	5000000	3000000	2000	2000	2000	30000000	33000000	23000000	2000	2000	2000
Retron Eco7 + tRNAsF6dn	8000000	2000000	3000000	2000	2000	2000	50000000	30000000	22000000	2000	2000	2000
Retron Eco7 + ΔtRNATyr	8000000	3000000	5000000	2000	2000	2000	30000000	25000000	60000000	2000	2000	2000
Retron Eco7 + tRNATyr	60000000	13000000	20000000	40000000	50000000	30000000	80000000	50000000	40000000	30000000	50000000	280000000
Retron Eco7 + Promoter F6	13000000	2000000	5000000	2000	2000	2000	30000000	30000000	20000000	2000	2000	2000
B. Phage count of T5 and SP15 on DH10B carrying Retron Eco7 plus Fragmented F8 of TRR
	T5j			T5n			SP15			SP15m
	n1	n2	n3	n1	n2	n3	n1	n2	n3	n1	n2	n3
Empty vectors	30000000	60000000	40000000	30000000	20000000	70000000	50000000	60000000	70000000	60000000	50000000	50000000
Retron Eco7 + Empty vector	3000000	6000000	7300000	2000	2000	2000	60000000	60000000	13000000	2000	2000	2000
Retron Eco7 + ORF75	40000000	30000000	46000000	980000	870000	1100000	60000000	30000000	42000000	9000000	7000000	11000000
Retron Eco7 + tRNAsF8	20000000	12000000	5000000	2000	2000	2000	40000000	30000000	50000000	2000	2000	2000
Retron Eco7 + ORF74	8000000	3000000	7200000	2000	2000	2000	50000000	40000000	40000000	2000	2000	2000

## Sheet: Figure 2d
Quantified RNA hybridization dot blot data of PtuAB overexpression (quantified using ImageJ)
	tRNA-Tyr			16SrRNA
	n1	n2	n3	n1	n2	n3
Ara	12477.6	19265.2	9344.77	86326.7	100873	79251.2
Glu	77403.1	77343	61903.1	70522.5	103731	90345.1

## Sheet: Figure 2e
Quantified RNA hybridization dot blot data of retron-Eco7 or empty vector infected with phage (quantified using ImageJ)
	tRNA-Tyr			16SrRNA
	n1	n2	n3	n1	n2	n3
pLG008 + SP15m	1270.76	2524.39	4562.9	3596.86	10630.5	11341.1
pLG008 + SP15	6425.37	8125.15	8386.61	10674.2	11654	12435.4
pLG008	10634.6	14200	12090.8	14693.3	15444	17105.4
pLG001 + SP15m	13198.2	17573.9	21800.7	14649.4	18854.3	19349.7
pLG001 + SP15	27516.8	30714.4	31347.9	19751.7	27018.9	33607.7
pLG001	33174.6	31084.1	28273.2	46763.8	46614.8	41206.8

## Sheet: Figure 3e
Phage count on DH10B carrying retron Eco7 and mutated tRNA-Tyr
	SP15			SP15m
	n1	n2	n3	n1	n2	n3
Empty vectors	60000000	50000000	36000000	40000000	30000000	38000000
Retron Eco7 + Empty vector	20000000	7600000	40000000	20000	20000	20000
Retron Eco7 + ΦtRNA.TyrY(GTA)	45000000	40000000	44000000	20000000	16000000	34000000
Retron Eco7 + ΦtRNA.TyrY(GTA) -> Y(ATA)	20000000	5400000	32000000	20000	20000	20000
Retron Eco7 + ΦtRNA.TyrY(GTA) -> F(GAA)	30000000	7700000	22000000	20000	20000	20000
Retron Eco7 + ΦtRNA.TyrY(GTA) -> S(GGA)	40000000	800000	21000000	20000	20000	20000
Retron Eco7 + ΦtRNA.TyrY(GTA) -> H(GTG)	30000000	11000000	31000000	20000	20000	20000
Retron Eco7 + ΦtRNA.TyrY(GTA) -> P(CCC)	40000000	5400000	13000000	20000	20000	20000
Retron Eco7 + ΦtRNA.TyrY(GTA) -> A(GTC)	50000000	6500000	34000000	20000	20000	20000
Retron Eco7 + ΦtRNA.TyrY(Anti-stem -> AAA)	20000000	10000000	15000000	20000	20000	20000
Retron Eco7 + ΦtRNA.TyrY(T-stem -> AAA)	60000000	13000000	13000000	20000	20000	20000
Retron Eco7 + ΦtRNA.TyrY(D-stem -> AAA)	40000000	8700000	11000000	20000	20000	20000
Retron Eco7 + ΦtRNA.TyrY(Acceptor-stem -> AAA)	20000000	7700000	12000000	20000	20000	20000
Retron Eco7 + ΦtRNA.TyrY(CCA-terminus -> AAA)	20000000	6500000	21000000	20000	20000	20000

## Sheet: Figure 3f
Phage count on DH10B carrying retron Eco7 and different tRNA-Tyr
		SP15			SP15m
		n1	n2	n3	n1	n2	n3
	Empty vectors	50000000	30000000	44000000	60000000	33000000	45000000
	Empty vectors	24000000	23000000	31000000	20000	20000	20000
SP15 promoter	phitRNA-Tyr_SP15	70000000	20000000	54000000	30000000	33000000	25000000
SP15 promoter	phitRNA-Tyr_KpP_HS106	30000000	20000000	17000000	40000000	34000000	2300000
SP15 promoter	phitRNA-Tyr_T5	30000000	24000000	31000000	50000000	43000000	22000000
SP15 promoter	Ec_tRNA-Tyr-GTA-1_DH10B	20000000	13000000	32000000	21000000	12000000	34000000
SP15 promoter	Ec_tRNA-Tyr-GTA-2_DH10B	24000000	32000000	40000000	31000000	27000000	22000000
SP15 promoter	Sa_tRNA-Tyr_USA300	40000000	23000000	33000000	20000	200000	20000
SP15 promoter	Hs_tRNA-Tyr-HS	40000000	33000000	23000000	20000	20000	20000
SP15 promoter	phitRNA-Phe_SP15	26000000	11000000	15000000	20000	20000	20000
Ec promoter	Ec_tRNA-His_DH10B	20000000	13000000	11000000	20000	20000	20000
Ec promoter	Ec_tRNA-Tyr-GTA-1_DH10B	60000000	35000000	33000000	900000	870000	4600000
Ec promoter	Ec_tRNA-Tyr-GTA-2_DH10B	40000000	31000000	24000000	80000	9800000	11000000
Ec promoter	phitRNA-Tyr_SP15	60000000	30000000	35000000	800000	22000000	6700000

## Sheet: Figure 3g
Phage count on DH10B carrying PrrC170
	T1			T2			T3			T4			T5j			T5n			T6			T7			SP15			SP15m
	n1	n2	n3	n1	n2	n3	n1	n2	n3	n1	n2	n3	n1	n2	n3	n1	n2	n3	n1	n2	n3	n1	n2	n3	n1	n2	n3	n1	n2	n3
pLG001 (Empty vector)	80000000	65000000	70000000	90000000	80000000	80000000	40000000	40000000	50000000	130000000	170000000	120000000	90000000	80000000	80000000	120000000	130000000	110000000	400000000	300000000	600000000	50000000	40000000	34000000	160000000	210000000	130000000	700000000	500000000	800000000
pPrrC170	200	200	200	70000000	67000000	34000000	30000000	23000000	33000000	110000000	120000000	120000000	70000000	70000000	50000000	110000000	210000000	150000000	700000000	500000000	400000000	40000	30000	30000	140000000	130000000	110000000	600000000	500000000	700000000

[truncated: 3 more sheets: Figure 3j, Supplementary Figure 9d, Supplementary Figure 14]
